# Supplementary material for: N,N′-Bis(2,6-diethyl­phen­yl)acenaphthyl­ene-1,2-diimine
Source: Acta Crystallogr Sect E Struct Rep Online. 2011 Dec 14;68(Pt 1):o128. doi: 10.1107/S1600536811052901 (PMC3254474; doi:10.1107/S1600536811052901)
Supplement: Supplementary file 1 [file e-68-0o128-sup1.cif]

##############################################################################
#                                                                            #
# This CIF contains the data in a paper accepted for publication in          #
# Acta Crystallographica Section E. It conforms to the requirements of       #
# Notes for Authors for Acta Crystallographica Section E, and has been       #
# peer reviewed under the auspices of the IUCr Commission on Journals.       #
#                                                                            #
# Full details of the Crystallographic Information File format               #
# are given in the paper "The Crystallographic Information File (CIF):       #
# a New Standard Archive File for Crystallography" by S. R. Hall, F. H.      #
# Allen and I. D. Brown [Acta Cryst. (1991), A47, 655-685].                  #
#                                                                            #
# The current version of the core CIF dictionary is obtainable from          #
# ftp://ftp.iucr.org/pub/cif_core.dic.                                       #
#                                                                            #
# Software is freely available for graphical display of the structure(s)     #
# in this CIF. For information consult the CIF software page                 #
# http://www.iucr.org/resources/cif/software.                                #
#                                                                            #
# This file may be used for bona fide research purposes within the           #
# scientific community so long as proper attribution is given to the journal # 
# article from which it was obtained.                                        #
#                                                                            #
##############################################################################
data_global
_audit_creation_method     SHELXL-97
_journal_date_recd_electronic     2011-11-09
_journal_date_accepted     2011-12-08
_journal_name_full     'Acta Crystallographica, Section E'
_journal_year     2012
_journal_volume     68
_journal_issue      1
_journal_page_first     o128
_journal_page_last     o128
_journal_paper_category     QO
_journal_paper_doi     10.1107/S1600536811052901
_journal_coeditor_code     FY2033
_publ_contact_author_name     'Dr. Qiaolin Wu and Prof. Ying Mu'
_publ_contact_author_address
;
State Key Laboratory of Supramolecular Structure and Materials
School of Chemistry
Jilin University
Changchun 130012
People's republic of China
;
_publ_contact_author_email     'wuql@jlu.edu.cn'
_publ_contact_author_fax     '86 431 85193421'
_publ_contact_author_phone     '86 431 85168430'
_publ_section_title
;
<i>N</i>,<i>N</i>'-Bis(2,6-diethylphenyl)acenaphthylene-1,2-diimine
;
loop_
    _publ_author_name
    _publ_author_footnote
    _publ_author_address
    'Wang, Li' .
;
State Key Laboratory of Supramolecular Structure and Materials
School of Chemistry
Jilin University
Changchun 130012
People's Republic of China
;
    'Luo, Xuyang' .
;
School of Chemistry
Jilin University
Changchun 130012
People's Republic of China
;
    'Gao, Bo' .
;
State Key Laboratory of Supramolecular Structure and Materials
School of Chemistry
Jilin University
Changchun 130012
People's Republic of China
;
    'Wu, Qiaolin' .
;
State Key Laboratory of Supramolecular Structure and Materials
School of Chemistry
Jilin University
Changchun 130012
People's Republic of China
;
    'Mu, Ying' .
;
State Key Laboratory of Supramolecular Structure and Materials
School of Chemistry
Jilin University
Changchun 130012
People's Republic of China
;
data_I
_chemical_name_systematic
;
<i>N</i>,<i>N</i>'-Bis(2,6-diethylphenyl)acenaphthylene-1,2-diimine
;
_chemical_name_common     ?
_chemical_formula_moiety     'C32 H32 N2'
_chemical_formula_sum     'C32 H32 N2'
_chemical_formula_iupac     'C32 H32 N2'
_chemical_formula_weight     444.60
_chemical_melting_point     ?
_symmetry_cell_setting     monoclinic
_symmetry_space_group_name_H-M     'C 2/c'
_symmetry_space_group_name_Hall     '-C 2yc'
loop_
    _symmetry_equiv_pos_as_xyz
    'x, y, z'
    '-x, y, -z+1/2'
    'x+1/2, y+1/2, z'
    '-x+1/2, y+1/2, -z+1/2'
    '-x, -y, -z'
    'x, -y, z-1/2'
    '-x+1/2, -y+1/2, -z'
    'x+1/2, -y+1/2, z-1/2'
_cell_length_a     13.5134(12)
_cell_length_b     8.6952(8)
_cell_length_c     22.3532(19)
_cell_angle_alpha     90.00
_cell_angle_beta     99.4130(10)
_cell_angle_gamma     90.00
_cell_volume     2591.2(4)
_cell_formula_units_Z     4
_cell_measurement_reflns_used     ?
_cell_measurement_theta_min     3.70
_cell_measurement_theta_max     52.06
_cell_measurement_temperature     185(2)
_exptl_crystal_description     block
_exptl_crystal_colour     'pale yellow'
_exptl_crystal_size_max     0.25
_exptl_crystal_size_mid     0.24
_exptl_crystal_size_min     0.21
_exptl_crystal_density_diffrn     1.140
_exptl_crystal_density_meas     ?
_exptl_crystal_density_method     'not measured'
_exptl_crystal_F_000     952
_exptl_absorpt_coefficient_mu     0.066
_exptl_absorpt_correction_type     multi-scan
_exptl_absorpt_process_details     '(SADABS; Bruker, 2001)'
_exptl_absorpt_correction_T_min     0.9837
_exptl_absorpt_correction_T_max     0.9863
_exptl_special_details
;
^1^H NMR (300 MHz,
CDCl~3~, 298 K) \d (p.p.m.): 1.13 (t, <i>J</i>~H---H~ = 9.0 Hz, 12H,
CH~2~CH~3~), 2.49 (m, 4H, CH~2~CH~3~), 2.60 (m, 4H, CH~2~CH~3~), 6.71 (d, 2H),
7.22 (m, 6H), 7.37 (t, 2H), 7.87 (d, 2H). ^13^C NMR (75 MHz, CDCl~3~, 298 K)
\d (p.p.m.): 8.74, 19.58, 117.77, 118.81, 121.28, 122.94, 123.68, 124.41,
125.55, 125.86, 135.46, 143.43, 155.61 p.p.m..
;
_diffrn_ambient_temperature     185(2)
_diffrn_radiation_type     MoK\a
_diffrn_radiation_wavelength     0.71073
_diffrn_radiation_source     'fine-focus sealed tube'
_diffrn_radiation_monochromator     'graphite'
_diffrn_measurement_device_type     'Bruker SMART APEX CCD'
_diffrn_measurement_method     '\f and \w scans'
_diffrn_detector_area_resol_mean     ?
_diffrn_reflns_number     7599
_diffrn_reflns_av_R_equivalents     0.0278
_diffrn_reflns_av_sigmaI/netI     0.0302
_diffrn_reflns_theta_min     1.85
_diffrn_reflns_theta_max     26.03
_diffrn_reflns_theta_full     26.03
_diffrn_measured_fraction_theta_max     0.995
_diffrn_measured_fraction_theta_full     0.995
_diffrn_reflns_limit_h_min     -16
_diffrn_reflns_limit_h_max     14
_diffrn_reflns_limit_k_min     -10
_diffrn_reflns_limit_k_max     10
_diffrn_reflns_limit_l_min     -27
_diffrn_reflns_limit_l_max     24
_diffrn_standards_number     ?
_diffrn_standards_interval_count     ?
_diffrn_standards_interval_time     ?
_diffrn_standards_decay_%     0
_refine_special_details
;
Refinement of <i>F</i>^2^ against ALL reflections. The weighted <i>R</i>-factor
<i>wR</i> and goodness of fit <i>S</i> are based on <i>F</i>^2^, conventional
<i>R</i>-factors <i>R</i> are based on <i>F</i>, with <i>F</i> set to zero for
negative <i>F</i>^2^. The threshold expression of <i>F</i>^2^ >
\s(<i>F</i>^2^) is used only for calculating <i>R</i>-factors(gt) <i>etc</i>.
and is not relevant to the choice of reflections for refinement.
<i>R</i>-factors based on <i>F</i>^2^ are statistically about twice as large
as those based on <i>F</i>, and <i>R</i>- factors based on ALL data will be
even larger.
;
_reflns_number_total     2538
_reflns_number_gt     1842
_reflns_threshold_expression     I>2sigma(I)
_refine_ls_structure_factor_coef     Fsqd
_refine_ls_matrix_type     full
_refine_ls_R_factor_all     0.0762
_refine_ls_R_factor_gt     0.0530
_refine_ls_wR_factor_gt     0.1358
_refine_ls_wR_factor_ref     0.1506
_refine_ls_goodness_of_fit_ref     1.021
_refine_ls_restrained_S_all     1.021
_refine_ls_number_reflns     2538
_refine_ls_number_parameters     157
_refine_ls_number_restraints     0
_refine_ls_hydrogen_treatment     constr
_refine_ls_weighting_scheme     calc
_refine_ls_weighting_details
         'calc w=1/[\s^2^(Fo^2^)+(0.0768P)^2^+1.7702P] where P=(Fo^2^+2Fc^2^)/3'
_atom_sites_solution_hydrogens     geom
_atom_sites_solution_primary     direct
_atom_sites_solution_secondary     difmap
_refine_ls_shift/su_max     0.000
_refine_ls_shift/su_mean     0.000
_refine_diff_density_max     0.417
_refine_diff_density_min     -0.194
_refine_ls_extinction_method     none
_refine_ls_extinction_coef     ?
loop_
    _atom_type_symbol
    _atom_type_description
    _atom_type_scat_dispersion_real
    _atom_type_scat_dispersion_imag
    _atom_type_scat_source
    'C' 'C' 0.0033 0.0016
                         'International Tables Vol C Tables 4.2.6.8 and 6.1.1.4'
    'H' 'H' 0.0000 0.0000
                         'International Tables Vol C Tables 4.2.6.8 and 6.1.1.4'
    'N' 'N' 0.0061 0.0033
                         'International Tables Vol C Tables 4.2.6.8 and 6.1.1.4'
_computing_data_collection     'SMART (Bruker, 1998)'
_computing_cell_refinement     'SAINT (Bruker, 1998)'
_computing_data_reduction     'SAINT (Bruker, 1998)'
_computing_structure_solution     'SHELXS97 (Sheldrick, 2008)'
_computing_structure_refinement     'SHELXL97 (Sheldrick, 2008)'
_computing_molecular_graphics     'SHELXTL (Sheldrick, 2008)'
_computing_publication_material     'SHELXTL (Sheldrick, 2008)'
loop_
    _atom_site_type_symbol
    _atom_site_label
    _atom_site_fract_x
    _atom_site_fract_y
    _atom_site_fract_z
    _atom_site_U_iso_or_equiv
    _atom_site_adp_type
    _atom_site_calc_flag
    _atom_site_refinement_flags
    _atom_site_occupancy
    _atom_site_symmetry_multiplicity
    _atom_site_disorder_assembly
    _atom_site_disorder_group
    C C1 0.48604(12) 1.10939(19) 0.30114(7) 0.0252(4) Uani d . 1 1 . .
    C C2 0.47262(13) 1.1829(2) 0.35360(8) 0.0307(4) Uani d . 1 1 . .
    H H2 0.4629 1.1260 0.3884 0.037 Uiso calc R 1 1 . .
    C C3 0.47366(14) 1.3456(2) 0.35439(9) 0.0358(5) Uani d . 1 1 . .
    H H3 0.4654 1.3973 0.3907 0.043 Uiso calc R 1 1 . .
    C C4 0.48623(14) 1.4314(2) 0.30468(9) 0.0346(5) Uani d . 1 1 . .
    H H4 0.4857 1.5405 0.3070 0.041 Uiso calc R 1 1 . .
    C C5 0.5000 1.3587(3) 0.2500 0.0296(6) Uani d S 1 2 . .
    C C6 0.5000 1.1977(3) 0.2500 0.0259(5) Uani d S 1 2 . .
    C C7 0.49133(12) 0.94636(19) 0.28284(7) 0.0244(4) Uani d . 1 1 . .
    C C8 0.46314(14) 0.8115(2) 0.37023(8) 0.0290(4) Uani d . 1 1 . .
    C C9 0.36277(14) 0.8239(2) 0.37853(8) 0.0353(5) Uani d . 1 1 . .
    C C10 0.34091(17) 0.7996(3) 0.43645(10) 0.0531(6) Uani d . 1 1 . .
    H H10 0.2735 0.8076 0.4432 0.064 Uiso calc R 1 1 . .
    C C11 0.41560(19) 0.7640(3) 0.48439(10) 0.0664(8) Uani d . 1 1 . .
    H H11 0.3997 0.7510 0.5239 0.080 Uiso calc R 1 1 . .
    C C12 0.51299(19) 0.7475(3) 0.47479(10) 0.0622(7) Uani d . 1 1 . .
    H H12 0.5635 0.7204 0.5078 0.075 Uiso calc R 1 1 . .
    C C13 0.53893(15) 0.7696(3) 0.41798(9) 0.0426(5) Uani d . 1 1 . .
    C C14 0.28009(15) 0.8561(3) 0.32569(9) 0.0446(5) Uani d . 1 1 . .
    H H14A 0.2972 0.9501 0.3046 0.054 Uiso calc R 1 1 . .
    H H14B 0.2170 0.8764 0.3415 0.054 Uiso calc R 1 1 . .
    C C15 0.26253(17) 0.7249(3) 0.28009(10) 0.0542(6) Uani d . 1 1 . .
    H H15A 0.3251 0.7018 0.2651 0.081 Uiso calc R 1 1 . .
    H H15B 0.2110 0.7550 0.2460 0.081 Uiso calc R 1 1 . .
    H H15C 0.2402 0.6334 0.2998 0.081 Uiso calc R 1 1 . .
    C C16 0.64667(17) 0.7500(3) 0.40762(10) 0.0571(7) Uani d . 1 1 . .
    H H16A 0.6811 0.6753 0.4374 0.068 Uiso calc R 1 1 . .
    H H16B 0.6466 0.7075 0.3665 0.068 Uiso calc R 1 1 . .
    C C17 0.7033(2) 0.8979(4) 0.41362(14) 0.0786(9) Uani d . 1 1 . .
    H H17A 0.6698 0.9720 0.3840 0.118 Uiso calc R 1 1 . .
    H H17B 0.7718 0.8800 0.4061 0.118 Uiso calc R 1 1 . .
    H H17C 0.7054 0.9388 0.4547 0.118 Uiso calc R 1 1 . .
    N N1 0.48669(11) 0.81965(16) 0.31083(6) 0.0273(4) Uani d . 1 1 . .
loop_
    _atom_site_aniso_label
    _atom_site_aniso_U_11
    _atom_site_aniso_U_22
    _atom_site_aniso_U_33
    _atom_site_aniso_U_12
    _atom_site_aniso_U_13
    _atom_site_aniso_U_23
    C1 0.0249(9) 0.0236(9) 0.0262(9) 0.0001(7) 0.0019(7) -0.0007(7)
    C2 0.0353(10) 0.0303(10) 0.0267(10) 0.0014(7) 0.0054(8) -0.0028(8)
    C3 0.0419(11) 0.0314(11) 0.0338(11) 0.0024(8) 0.0058(8) -0.0104(8)
    C4 0.0384(11) 0.0214(9) 0.0427(12) 0.0017(7) 0.0030(8) -0.0066(8)
    C5 0.0284(13) 0.0230(13) 0.0359(15) 0.000 0.0006(11) 0.000
    C6 0.0236(12) 0.0251(13) 0.0281(13) 0.000 0.0017(10) 0.000
    C7 0.0247(8) 0.0239(9) 0.0240(9) 0.0000(7) 0.0024(7) -0.0012(7)
    C8 0.0383(10) 0.0267(9) 0.0230(9) -0.0045(7) 0.0077(7) -0.0004(7)
    C9 0.0373(11) 0.0386(11) 0.0308(10) -0.0032(8) 0.0080(8) -0.0010(8)
    C10 0.0409(12) 0.0832(18) 0.0377(12) -0.0097(11) 0.0141(10) -0.0014(11)
    C11 0.0583(16) 0.117(2) 0.0267(12) -0.0145(14) 0.0150(11) 0.0090(13)
    C12 0.0520(15) 0.104(2) 0.0286(12) -0.0064(13) 0.0007(10) 0.0142(12)
    C13 0.0409(12) 0.0584(14) 0.0282(11) -0.0055(9) 0.0053(9) 0.0060(9)
    C14 0.0333(11) 0.0582(14) 0.0427(12) 0.0037(9) 0.0069(9) 0.0033(10)
    C15 0.0395(12) 0.0708(16) 0.0486(14) -0.0116(11) -0.0040(10) -0.0032(12)
    C16 0.0445(13) 0.0889(19) 0.0357(12) 0.0050(12) 0.0002(10) 0.0137(12)
    C17 0.0503(15) 0.098(2) 0.086(2) -0.0047(15) 0.0064(14) 0.0121(17)
    N1 0.0327(8) 0.0243(8) 0.0248(8) 0.0001(6) 0.0043(6) 0.0004(6)
_geom_special_details
;
All e.s.d.'s (except the e.s.d. in the dihedral angle between two l.s. planes)
are estimated using the full covariance matrix. The cell e.s.d.'s are taken
into account individually in the estimation of e.s.d.'s in distances, angles
and torsion angles; correlations between e.s.d.'s in cell parameters are only
used when they are defined by crystal symmetry. An approximate (isotropic)
treatment of cell e.s.d.'s is used for estimating e.s.d.'s involving l.s.
planes.
;
loop_
    _geom_bond_atom_site_label_1
    _geom_bond_atom_site_label_2
    _geom_bond_site_symmetry_2
    _geom_bond_distance
    _geom_bond_publ_flag
    C1 C2 . 1.373(2) ?
    C1 C6 . 1.415(2) ?
    C1 C7 . 1.480(2) ?
    C2 C3 . 1.414(3) ?
    C2 H2 . 0.9500 ?
    C3 C4 . 1.372(3) ?
    C3 H3 . 0.9500 ?
    C4 C5 . 1.415(2) ?
    C4 H4 . 0.9500 ?
    C5 C6 . 1.401(3) ?
    C5 C4 2_655 1.415(2) ?
    C6 C1 2_655 1.415(2) ?
    C7 N1 . 1.274(2) ?
    C7 C7 2_655 1.524(3) ?
    C8 C13 . 1.401(3) ?
    C8 C9 . 1.403(3) ?
    C8 N1 . 1.417(2) ?
    C9 C10 . 1.390(3) ?
    C9 C14 . 1.513(3) ?
    C10 C11 . 1.382(3) ?
    C10 H10 . 0.9500 ?
    C11 C12 . 1.375(3) ?
    C11 H11 . 0.9500 ?
    C12 C13 . 1.385(3) ?
    C12 H12 . 0.9500 ?
    C13 C16 . 1.521(3) ?
    C14 C15 . 1.522(3) ?
    C14 H14A . 0.9900 ?
    C14 H14B . 0.9900 ?
    C15 H15A . 0.9800 ?
    C15 H15B . 0.9800 ?
    C15 H15C . 0.9800 ?
    C16 C17 . 1.491(4) ?
    C16 H16A . 0.9900 ?
    C16 H16B . 0.9900 ?
    C17 H17A . 0.9800 ?
    C17 H17B . 0.9800 ?
    C17 H17C . 0.9800 ?
loop_
    _geom_angle_atom_site_label_1
    _geom_angle_atom_site_label_2
    _geom_angle_atom_site_label_3
    _geom_angle_site_symmetry_1
    _geom_angle_site_symmetry_3
    _geom_angle
    _geom_angle_publ_flag
    C2 C1 C6 . . 119.40(17) ?
    C2 C1 C7 . . 134.50(16) ?
    C6 C1 C7 . . 106.10(15) ?
    C1 C2 C3 . . 118.29(17) ?
    C1 C2 H2 . . 120.9 ?
    C3 C2 H2 . . 120.9 ?
    C4 C3 C2 . . 122.42(17) ?
    C4 C3 H3 . . 118.8 ?
    C2 C3 H3 . . 118.8 ?
    C3 C4 C5 . . 120.52(18) ?
    C3 C4 H4 . . 119.7 ?
    C5 C4 H4 . . 119.7 ?
    C6 C5 C4 . . 116.53(12) ?
    C6 C5 C4 . 2_655 116.53(12) ?
    C4 C5 C4 . 2_655 126.9(2) ?
    C5 C6 C1 . 2_655 122.85(11) ?
    C5 C6 C1 . . 122.85(11) ?
    C1 C6 C1 2_655 . 114.3(2) ?
    N1 C7 C1 . . 133.16(15) ?
    N1 C7 C7 . 2_655 120.06(10) ?
    C1 C7 C7 . 2_655 106.75(9) ?
    C13 C8 C9 . . 121.42(16) ?
    C13 C8 N1 . . 118.61(16) ?
    C9 C8 N1 . . 119.36(16) ?
    C10 C9 C8 . . 117.95(18) ?
    C10 C9 C14 . . 120.84(18) ?
    C8 C9 C14 . . 121.16(16) ?
    C11 C10 C9 . . 121.1(2) ?
    C11 C10 H10 . . 119.4 ?
    C9 C10 H10 . . 119.4 ?
    C12 C11 C10 . . 119.9(2) ?
    C12 C11 H11 . . 120.0 ?
    C10 C11 H11 . . 120.0 ?
    C11 C12 C13 . . 121.4(2) ?
    C11 C12 H12 . . 119.3 ?
    C13 C12 H12 . . 119.3 ?
    C12 C13 C8 . . 118.13(19) ?
    C12 C13 C16 . . 121.09(19) ?
    C8 C13 C16 . . 120.78(17) ?
    C9 C14 C15 . . 113.50(18) ?
    C9 C14 H14A . . 108.9 ?
    C15 C14 H14A . . 108.9 ?
    C9 C14 H14B . . 108.9 ?
    C15 C14 H14B . . 108.9 ?
    H14A C14 H14B . . 107.7 ?
    C14 C15 H15A . . 109.5 ?
    C14 C15 H15B . . 109.5 ?
    H15A C15 H15B . . 109.5 ?
    C14 C15 H15C . . 109.5 ?
    H15A C15 H15C . . 109.5 ?
    H15B C15 H15C . . 109.5 ?
    C17 C16 C13 . . 112.3(2) ?
    C17 C16 H16A . . 109.1 ?
    C13 C16 H16A . . 109.1 ?
    C17 C16 H16B . . 109.1 ?
    C13 C16 H16B . . 109.1 ?
    H16A C16 H16B . . 107.9 ?
    C16 C17 H17A . . 109.5 ?
    C16 C17 H17B . . 109.5 ?
    H17A C17 H17B . . 109.5 ?
    C16 C17 H17C . . 109.5 ?
    H17A C17 H17C . . 109.5 ?
    H17B C17 H17C . . 109.5 ?
    C7 N1 C8 . . 122.72(15) ?
loop_
    _geom_torsion_atom_site_label_1
    _geom_torsion_atom_site_label_2
    _geom_torsion_atom_site_label_3
    _geom_torsion_atom_site_label_4
    _geom_torsion_site_symmetry_1
    _geom_torsion_site_symmetry_2
    _geom_torsion_site_symmetry_3
    _geom_torsion_site_symmetry_4
    _geom_torsion
    _geom_torsion_publ_flag
    C6 C1 C2 C3 . . . . -0.2(2) ?
    C7 C1 C2 C3 . . . . 178.84(18) ?
    C1 C2 C3 C4 . . . . 0.9(3) ?
    C2 C3 C4 C5 . . . . -0.7(3) ?
    C3 C4 C5 C6 . . . . -0.04(19) ?
    C3 C4 C5 C4 . . . 2_655 179.96(19) ?
    C4 C5 C6 C1 . . . 2_655 -179.32(11) ?
    C4 C5 C6 C1 2_655 . . 2_655 0.68(11) ?
    C4 C5 C6 C1 . . . . 0.68(11) ?
    C4 C5 C6 C1 2_655 . . . -179.32(11) ?
    C2 C1 C6 C5 . . . . -0.55(17) ?
    C7 C1 C6 C5 . . . . -179.85(8) ?
    C2 C1 C6 C1 . . . 2_655 179.45(18) ?
    C7 C1 C6 C1 . . . 2_655 0.15(8) ?
    C2 C1 C7 N1 . . . . -1.4(3) ?
    C6 C1 C7 N1 . . . . 177.72(17) ?
    C2 C1 C7 C7 . . . 2_655 -179.52(19) ?
    C6 C1 C7 C7 . . . 2_655 -0.4(2) ?
    C13 C8 C9 C10 . . . . 2.6(3) ?
    N1 C8 C9 C10 . . . . 173.49(18) ?
    C13 C8 C9 C14 . . . . -174.83(19) ?
    N1 C8 C9 C14 . . . . -3.9(3) ?
    C8 C9 C10 C11 . . . . -0.1(3) ?
    C14 C9 C10 C11 . . . . 177.3(2) ?
    C9 C10 C11 C12 . . . . -2.0(4) ?
    C10 C11 C12 C13 . . . . 1.6(4) ?
    C11 C12 C13 C8 . . . . 0.8(4) ?
    C11 C12 C13 C16 . . . . -179.5(2) ?
    C9 C8 C13 C12 . . . . -2.9(3) ?
    N1 C8 C13 C12 . . . . -173.9(2) ?
    C9 C8 C13 C16 . . . . 177.40(19) ?
    N1 C8 C13 C16 . . . . 6.4(3) ?
    C10 C9 C14 C15 . . . . -110.2(2) ?
    C8 C9 C14 C15 . . . . 67.1(3) ?
    C12 C13 C16 C17 . . . . -93.2(3) ?
    C8 C13 C16 C17 . . . . 86.5(3) ?
    C1 C7 N1 C8 . . . . 7.1(3) ?
    C7 C7 N1 C8 2_655 . . . -175.03(17) ?
    C13 C8 N1 C7 . . . . -109.9(2) ?
    C9 C8 N1 C7 . . . . 78.9(2) ?
loop_
    _geom_hbond_atom_site_label_D
    _geom_hbond_atom_site_label_H
    _geom_hbond_atom_site_label_A
    _geom_hbond_site_symmetry_A
    _geom_hbond_distance_DH
    _geom_hbond_distance_HA
    _geom_hbond_distance_DA
    _geom_hbond_angle_DHA
    _geom_hbond_publ_flag
    C15 H15A N1 . 0.98 2.48 3.106(3) 121.8 ?
    C16 H16B N1 . 0.99 2.51 2.862(3) 100.7 ?
    C4 H4 N1 1_565 0.95 2.43 3.379(2) 178.6 y
