# Supplementary material for: N,N′-Bis(2,6-diethyl­phen­yl)acenaphthyl­ene-1,2-diimine
Source: Acta Crystallogr Sect E Struct Rep Online. 2011 Dec 14;68(Pt 1):o128. doi: 10.1107/S1600536811052901 (PMC3254474; doi:10.1107/S1600536811052901)
Supplement: Supplementary file 2 [file e-68-0o128-Isup2.hkl]

# 
# h,k,l, Fc-squared, Fo-squared, sigma(Fo-squared) and status flag 
# 
data_I
_shelx_title ' U136Am in C2/c' 
_shelx_refln_list_code          4 
_shelx_F_calc_maximum      291.84 
_exptl_crystal_F_000       952.00 
_reflns_d_resolution_high  0.8098 
 
loop_ 
 _symmetry_equiv_pos_as_xyz 
 'x, y, z' 
 '-x, y, -z+1/2' 
 'x+1/2, y+1/2, z' 
 '-x+1/2, y+1/2, -z+1/2' 
 '-x, -y, -z' 
 'x, -y, z-1/2' 
 '-x+1/2, -y+1/2, -z' 
 'x+1/2, -y+1/2, z-1/2' 
 
_cell_length_a    13.5134 
_cell_length_b     8.6952 
_cell_length_c    22.3532 
_cell_angle_alpha  90.000 
_cell_angle_beta   99.413 
_cell_angle_gamma  90.000 
 
_shelx_F_squared_multiplier     1.000 
 
loop_ 
 _refln_index_h 
 _refln_index_k 
 _refln_index_l 
 _refln_F_squared_calc 
 _refln_F_squared_meas 
 _refln_F_squared_sigma 
 _refln_observed_status 
   2   0   0    65562.58    60150.87    616.11 o 
   4   0   0    75815.00    73249.45   1099.29 o 
   6   0   0    26720.85    30170.43    418.02 o 
   8   0   0     8289.79     8980.70    103.50 o 
  10   0   0      416.74      470.63     37.50 o 
  12   0   0      166.55      149.38     14.33 o 
  14   0   0      434.73      490.15     30.38 o 
  16   0   0       94.94      150.33     30.38 o 
   1   1   0     9143.40     8302.98    167.37 o 
   3   1   0      333.33      194.17      7.33 o 
   5   1   0     3601.11     3324.83     30.14 o 
   7   1   0       30.44       55.79      5.48 o 
   9   1   0      323.89      292.00     10.90 o 
  11   1   0        0.08        5.90      6.49 o 
  13   1   0       25.11       19.20      7.47 o 
  15   1   0       31.35        8.85     22.48 o 
   0   2   0    85171.50    85874.68    749.85 o 
   2   2   0     3488.56     3435.89     24.83 o 
   4   2   0      307.33      345.08      7.21 o 
   6   2   0      269.61      283.46      7.34 o 
   8   2   0      412.68      404.37     11.58 o 
  10   2   0     1189.30     1149.92     22.69 o 
  12   2   0        2.45        2.07      6.67 o 
  14   2   0       16.91        7.47     16.36 o 
  16   2   0      166.84      188.35     34.11 o 
   1   3   0    12106.29    12633.09     82.79 o 
   3   3   0      483.42      544.17     10.55 o 
   5   3   0     1524.81     1425.86     16.20 o 
   7   3   0      585.67      615.27     12.99 o 
   9   3   0       54.47       55.65      7.01 o 
  11   3   0      164.00      185.30     11.77 o 
  13   3   0        0.59       11.06     10.71 o 
  15   3   0        8.80        6.47     11.93 o 
   0   4   0        5.03       69.87     12.72 o 
   2   4   0        4.17       34.26      5.02 o 
   4   4   0     1906.52     1971.19     21.00 o 
   6   4   0      352.29      339.67      9.97 o 
   8   4   0       17.37       19.62      6.88 o 
  10   4   0      577.84      574.02     17.49 o 
  12   4   0       86.61      108.83     14.88 o 
  14   4   0       41.53       40.81     14.28 o 
   1   5   0     4284.73     4422.48     35.89 o 
   3   5   0     1369.01     1248.20     24.29 o 
   5   5   0      149.97      149.07      7.72 o 
   7   5   0     1208.84     1220.32     24.01 o 
   9   5   0       43.58       72.19      9.36 o 
  11   5   0        5.75       14.79      7.92 o 
  13   5   0        2.60        1.72     10.90 o 
   0   6   0       87.95      121.36     10.12 o 
   2   6   0      108.68      108.82      8.23 o 
   4   6   0        9.02        3.51      6.49 o 
   6   6   0       89.18      113.73      9.90 o 
   8   6   0        5.00        0.74      7.33 o 
  10   6   0       38.44       47.09      9.26 o 
  12   6   0      121.92      150.84     18.24 o 
   1   7   0      722.79      582.54     15.46 o 
   3   7   0      523.71      466.84     14.55 o 
   5   7   0       98.63       75.65      9.12 o 
   7   7   0      303.30      235.30     13.58 o 
   9   7   0       11.75       16.79      8.39 o 
  11   7   0       76.34       79.83     15.77 o 
   0   8   0     1025.10      905.95     32.05 o 
   2   8   0     1160.72     1041.96     22.84 o 
   4   8   0      332.06      330.48     14.21 o 
   6   8   0      661.72      629.78     20.51 o 
   8   8   0      200.61      173.70     13.40 o 
  10   8   0       16.84       39.73     29.38 o 
   1   9   0        0.32        9.71      9.77 o 
   3   9   0       40.10       29.74     10.58 o 
   5   9   0        4.52        8.02      8.69 o 
   7   9   0        1.45        4.63      8.87 o 
   0  10   0        4.46       48.84     37.24 o 
   2  10   0        0.17       14.96     17.52 o 
   4  10   0        8.52       22.15     12.61 o 
 -15   1   1       27.04       13.05     10.83 o 
 -13   1   1      136.47      112.35      9.87 o 
 -11   1   1       42.76       30.03      7.46 o 
  -9   1   1      320.98      244.04      9.81 o 
  -7   1   1     1178.23     1413.68     18.98 o 
  -5   1   1     1091.80     1218.86     15.23 o 
  -3   1   1    11841.58    12423.87     82.34 o 
  -1   1   1        0.07       -2.11      2.11 o 
   1   1   1     3521.21     3747.38     29.15 o 
   3   1   1    13427.20    13959.64     99.78 o 
   5   1   1      796.25      778.77     11.74 o 
   7   1   1     3832.33     4079.05     38.02 o 
   9   1   1      666.49      652.60     14.75 o 
  11   1   1     2677.30     2791.76     34.37 o 
  13   1   1        5.30       -0.67      8.94 o 
  15   1   1       32.06       56.39     21.79 o 
 -16   2   1        8.83        0.19     14.41 o 
 -14   2   1       12.90       -6.19     10.59 o 
 -12   2   1        0.45        2.88      6.60 o 
 -10   2   1       11.57        4.03     10.31 o 
  -8   2   1       21.39       10.49      5.27 o 
  -6   2   1     2044.29     1867.15     18.62 o 
  -4   2   1     1804.50     1907.30     18.84 o 
  -2   2   1      159.64      113.17      3.83 o 
   0   2   1    22455.49    20623.89    124.57 o 
   2   2   1     5382.80     5650.24     37.72 o 
   4   2   1     3410.18     2876.34     24.13 o 
   6   2   1      770.53      746.01     11.12 o 
   8   2   1     1055.81     1018.04     17.80 o 
  10   2   1      428.73      366.11     12.88 o 
  12   2   1      108.92      123.42      9.53 o 
  14   2   1      320.92      309.34     36.76 o 
  16   2   1        4.22       55.98     27.78 o 
 -15   3   1       96.69      112.83     16.77 o 
 -13   3   1        0.17       -7.23      7.66 o 
 -11   3   1       57.83       62.08      9.07 o 
  -9   3   1      280.59      280.48     13.34 o 
  -7   3   1     1358.92     1322.77     18.99 o 
  -5   3   1      140.40      180.98      5.93 o 
  -3   3   1     1473.45     1508.11     15.04 o 
  -1   3   1     1802.50     2070.67     18.35 o 
   1   3   1     9575.84    10400.61     66.90 o 
   3   3   1      898.05     1149.98     12.90 o 
   5   3   1      345.49      304.15     10.61 o 
   7   3   1      354.30      361.21     11.70 o 
   9   3   1      348.61      354.69     14.74 o 
  11   3   1       61.62       50.28      7.82 o 
  13   3   1       66.66       58.78     18.53 o 
  15   3   1       27.03       50.15     19.83 o 
 -14   4   1       25.65       19.27     17.06 o 
 -12   4   1       74.77       90.59     10.58 o 
 -10   4   1      365.90      400.85     15.61 o 
  -8   4   1      207.89      162.41     10.90 o 
  -6   4   1        0.13       -3.98      3.98 o 
  -4   4   1       23.56       28.68      4.66 o 
  -2   4   1     1531.11     1458.27     18.49 o 
   0   4   1       37.89       21.50      3.87 o 
   2   4   1     2701.72     2490.27     30.06 o 
   4   4   1     1463.87     1702.59     19.14 o 
   6   4   1        4.61        6.40      4.42 o 
   8   4   1        0.40        8.76      5.46 o 
  10   4   1      174.65      181.39     15.84 o 
  12   4   1      290.26      257.76     18.71 o 
  14   4   1        8.52        5.19     11.68 o 
 -13   5   1       21.95       44.68     12.97 o 
 -11   5   1       60.56       88.92     10.65 o 
  -9   5   1      201.24      214.65     16.49 o 
  -7   5   1      546.72      549.12     17.00 o 
  -5   5   1       41.41       55.74      7.10 o 
  -3   5   1      814.08      938.24     16.50 o 
  -1   5   1     2016.10     2212.56     22.29 o 
   1   5   1      171.46      252.55      9.18 o 
   3   5   1      886.81     1046.59     17.14 o 
   5   5   1      529.92      561.38     18.16 o 
   7   5   1       73.20       84.57      9.08 o 
   9   5   1      111.75      101.52     10.79 o 
  11   5   1       45.99       32.28     13.32 o 
  13   5   1       87.94      114.37     16.31 o 
 -12   6   1        6.92       26.05     12.97 o 
 -10   6   1       15.31       12.10      8.25 o 
  -8   6   1        6.00       -3.11      7.27 o 
  -6   6   1      686.55      678.78     19.49 o 
  -4   6   1       69.70       53.79      7.71 o 
  -2   6   1      531.31      447.09     10.89 o 
   0   6   1      216.60      163.77      7.61 o 
   2   6   1     2486.74     2313.46     28.25 o 
   4   6   1        3.01        8.62      7.77 o 
   6   6   1      320.35      258.72     12.58 o 
   8   6   1      156.94      150.57     11.26 o 
  10   6   1        3.88        8.91     10.97 o 
  12   6   1       36.30       49.51     14.37 o 
 -11   7   1        9.52       -7.29     10.52 o 
  -9   7   1        2.11       20.94      8.73 o 
  -7   7   1       54.78       59.11      9.65 o 
  -5   7   1      319.85      329.79     14.19 o 
  -3   7   1       75.33       58.64      8.26 o 
  -1   7   1       83.28       74.48      8.13 o 
   1   7   1     1436.21     1502.84     20.77 o 
   3   7   1      446.82      485.71     14.70 o 
   5   7   1      118.27      120.92     10.09 o 
   7   7   1      773.56      764.92     21.52 o 
   9   7   1      490.55      507.58     25.92 o 
  11   7   1       86.14       98.34     16.09 o 
 -10   8   1        0.01        8.43     11.35 o 
  -8   8   1      176.28      231.78     14.95 o 
  -6   8   1        7.11        7.54      9.46 o 
  -4   8   1      387.88      359.81     13.93 o 
  -2   8   1       50.21       44.10      8.31 o 
   0   8   1      781.53      726.41     21.21 o 
   2   8   1      265.35      222.29     11.72 o 
   4   8   1      464.87      425.63     15.89 o 
   6   8   1      390.13      445.98     17.94 o 
   8   8   1      425.63      469.81     24.90 o 
  10   8   1      220.79      232.35     20.44 o 
  -9   9   1      107.22      185.48     20.25 o 
  -7   9   1       10.16       19.77      9.93 o 
  -5   9   1        0.34        3.27      8.65 o 
  -3   9   1       33.85       40.42     10.06 o 
  -1   9   1        0.08       -6.34      9.10 o 
   1   9   1       36.29       51.56     11.65 o 
   3   9   1       57.36      135.33     13.75 o 
   5   9   1        7.71        9.04      8.34 o 
   7   9   1       61.61      113.49     16.69 o 
  -6  10   1       47.14       50.82     13.46 o 
  -4  10   1       54.73       69.27     14.47 o 
  -2  10   1       51.94       66.12     12.77 o 
   0  10   1      347.83      301.05     23.07 o 
   2  10   1      322.08      267.15     18.27 o 
   4  10   1      194.42      207.05     18.54 o 
 -14   0   2      297.46      322.00     20.02 o 
 -12   0   2        0.15       13.37      9.95 o 
 -10   0   2      387.44      394.65     61.93 o 
  -8   0   2      586.12      645.03     27.12 o 
  -6   0   2       10.94       -4.72      9.94 o 
  -4   0   2    15444.81    16821.33    145.12 o 
  -2   0   2      382.08      455.34      6.94 o 
   0   0   2    11608.82    11628.73    174.72 o 
   2   0   2    22740.63    22848.20    238.08 o 
   4   0   2    70425.51    70460.84    725.81 o 
   6   0   2    13879.53    15113.31    157.52 o 
   8   0   2    15475.50    16204.92    172.64 o 
  10   0   2     7441.06     7910.56     97.60 o 
  12   0   2     1470.43     1420.88     34.34 o 
  14   0   2     1666.43     1767.72     68.74 o 
  16   0   2      549.68      450.91     43.31 o 
 -15   1   2        5.77        0.83     18.49 o 
 -13   1   2       30.78       26.38      7.74 o 
 -11   1   2       25.12       23.42      6.96 o 
  -9   1   2        6.28        7.07      5.76 o 
  -7   1   2      156.61      132.26      6.90 o 
  -5   1   2      489.92      479.40     12.57 o 
  -3   1   2      562.08      553.95      8.05 o 
  -1   1   2      125.94       31.83      2.29 o 
   1   1   2     1360.54     1450.24     11.83 o 
   3   1   2     3891.79     3337.08     27.64 o 
   5   1   2      258.84      272.94      7.42 o 
   7   1   2      248.63      211.21      7.85 o 
   9   1   2      938.36      885.09     19.26 o 
  11   1   2       44.35       31.36      7.28 o 
  13   1   2       50.28       52.74     12.06 o 
  15   1   2      101.49       83.72     19.12 o 
 -16   2   2       26.02       43.19     14.97 o 
 -14   2   2       96.84      106.59     11.63 o 
 -12   2   2       86.55       88.58     10.17 o 
 -10   2   2      211.71      216.63     10.09 o 
  -8   2   2        2.83        2.90      5.15 o 
  -6   2   2     2221.13     2117.48     21.56 o 
  -4   2   2      900.50      856.35     11.19 o 
  -2   2   2    14641.51    14832.32    100.36 o 
   0   2   2     7169.86     7289.04     50.11 o 
   2   2   2     4687.76     4598.35     33.81 o 
   4   2   2      452.26      484.25      8.10 o 
   6   2   2       95.49      119.41      5.23 o 
   8   2   2        6.16        9.93      5.09 o 
  10   2   2       18.44       19.05      6.50 o 
  12   2   2       27.14       23.92      9.35 o 
  14   2   2        5.08        2.95     21.18 o 
 -15   3   2       51.40       31.20     13.36 o 
 -13   3   2        1.32       11.64      8.13 o 
 -11   3   2       42.60       48.01      9.05 o 
  -9   3   2      269.62      208.17     11.10 o 
  -7   3   2      232.18      280.63      9.13 o 
  -5   3   2      486.40      476.78      8.68 o 
  -3   3   2      130.14      130.60      5.16 o 
  -1   3   2     1671.51     1800.42     18.05 o 
   1   3   2     5051.40     5149.67     40.07 o 
   3   3   2     4233.59     3870.88     31.33 o 
   5   3   2      261.55      218.61      6.84 o 
   7   3   2      717.14      639.20     19.22 o 
   9   3   2     1536.27     1383.42     28.53 o 
  11   3   2      113.04      124.45     11.82 o 
  13   3   2        0.73       -0.84      9.73 o 
  15   3   2      160.55      167.35     33.68 o 
 -14   4   2        0.01        5.65     11.83 o 
 -12   4   2        3.08       17.96     15.45 o 
 -10   4   2      197.06      176.62     12.62 o 
  -8   4   2      414.54      372.53     14.23 o 
  -6   4   2       34.58       37.54      4.67 o 
  -4   4   2       32.61       30.05      4.53 o 
  -2   4   2     1061.51     1146.99     13.72 o 
   0   4   2     4841.18     5007.57     37.42 o 
   2   4   2     8831.91     9222.00     74.49 o 
   4   4   2     1510.92     1623.03     18.75 o 
   6   4   2     1616.57     1700.40     20.91 o 
   8   4   2     1624.81     1582.87     37.03 o 
  10   4   2     1042.98      996.06     30.36 o 
  12   4   2       54.22       35.80     12.19 o 
  14   4   2      238.91      257.60     67.05 o 
 -13   5   2       11.17       13.19     29.82 o 
 -11   5   2        0.19        6.83      8.87 o 
  -9   5   2       80.36       55.51     12.08 o 
  -7   5   2      136.75      115.40      9.54 o 
  -5   5   2      196.88      173.63      9.59 o 
  -3   5   2       47.59       56.18      6.50 o 
  -1   5   2      313.65      284.44      8.32 o 
   1   5   2     1295.55     1309.81     16.41 o 
   3   5   2     1849.26     1847.42     24.83 o 
   5   5   2      138.96      158.59      7.47 o 
   7   5   2      834.62      840.22     19.93 o 
   9   5   2      543.55      550.59     17.42 o 
  11   5   2      287.02      345.26     25.13 o 
  13   5   2        0.57      -10.42     10.84 o 
 -12   6   2       16.82        5.42      8.74 o 
 -10   6   2      334.96      337.44     19.08 o 
  -8   6   2      771.36      822.16     21.79 o 
  -6   6   2      272.89      283.47     12.75 o 
  -4   6   2       20.26       27.71      6.97 o 
  -2   6   2      389.60      411.31     13.92 o 
   0   6   2      410.05      340.20     10.12 o 
   2   6   2     2463.37     2449.05     29.06 o 
   4   6   2      123.78      132.39      7.84 o 
   6   6   2      473.08      477.64     19.47 o 
   8   6   2      460.57      472.43     24.28 o 
  10   6   2      537.55      600.60     28.99 o 
  12   6   2       14.81       21.19     13.71 o 
 -11   7   2       86.47       83.21     11.68 o 
  -9   7   2        0.99        6.34      8.03 o 
  -7   7   2       37.26       59.67      9.14 o 
  -5   7   2       41.96       39.28      8.46 o 
  -3   7   2       44.45       50.91      7.94 o 
  -1   7   2       85.47       72.84      8.08 o 
   1   7   2        0.45        6.50      5.63 o 
   3   7   2      717.03      722.88     18.29 o 
   5   7   2        3.19        5.42      6.80 o 
   7   7   2      388.51      411.78     16.84 o 
   9   7   2       78.34      117.25     16.44 o 
  11   7   2      139.39       99.23     18.84 o 
 -10   8   2       34.60       45.86     10.48 o 
  -8   8   2      189.33      236.06     14.87 o 
  -6   8   2       16.45       30.35      9.08 o 
  -4   8   2       25.81       28.86      7.72 o 
  -2   8   2       71.98       70.61      8.79 o 
   0   8   2      480.12      502.96     19.81 o 
   2   8   2     2169.57     2357.85     40.56 o 
   4   8   2      830.47      870.05     21.41 o 
   6   8   2      714.79      742.18     22.29 o 
   8   8   2     1134.85     1389.51     86.32 o 
  10   8   2      567.14      611.86     28.45 o 
  -9   9   2        6.30        0.58     17.29 o 
  -7   9   2       12.82       14.46      9.36 o 
  -5   9   2        0.43        5.07      8.30 o 
  -3   9   2       13.36       11.54      8.30 o 
  -1   9   2       27.50       31.27     10.37 o 
   1   9   2       93.47       97.82     13.13 o 
   3   9   2        0.07        8.97      9.64 o 
   5   9   2        7.41       -1.63     10.12 o 
   7   9   2        1.59        7.56     12.33 o 
  -6  10   2        4.90       -7.54      9.58 o 
  -4  10   2       46.04       70.46     26.94 o 
  -2  10   2        3.13       18.85     17.97 o 
   0  10   2       10.70        3.41     11.42 o 
   2  10   2       18.57       34.99     12.60 o 
   4  10   2        2.24       -1.01     11.93 o 
 -15   1   3       30.68       54.88     10.44 o 
 -13   1   3       55.96       56.16      8.70 o 
 -11   1   3        3.90        8.35      7.17 o 
  -9   1   3        5.11        8.98      6.01 o 
  -7   1   3     1263.06     1597.04     20.53 o 
  -5   1   3     2018.39     2387.02     22.23 o 
  -3   1   3    13207.05    14063.84    119.29 o 
  -1   1   3    35064.20    34652.94    259.90 o 
   1   1   3    12309.30    12936.07    102.94 o 
   3   1   3     1049.09      986.32     12.10 o 
   5   1   3      194.65      202.84      6.45 o 
   7   1   3     2998.90     3114.74     31.12 o 
   9   1   3      615.93      606.39     16.95 o 
  11   1   3       44.07       61.71      7.94 o 
  13   1   3      244.11      161.87     21.40 o 
  15   1   3      112.17      108.64     20.08 o 
 -16   2   3        1.80       35.66     13.52 o 
 -14   2   3        0.21        5.25      8.39 o 
 -12   2   3      182.10      158.52     11.81 o 
 -10   2   3      107.48       77.45     10.89 o 
  -8   2   3       12.40       -2.34      4.80 o 
  -6   2   3      524.60      530.15     10.42 o 
  -4   2   3      157.07      154.83      5.50 o 
  -2   2   3      716.84      422.03     11.77 o 
   0   2   3     6690.35     6278.40     43.91 o 
   2   2   3     6501.42     5811.90     41.58 o 
   4   2   3      297.71      293.25      6.66 o 
   6   2   3      672.09      657.46     11.83 o 
   8   2   3      433.57      377.85     11.09 o 
  10   2   3     1391.05     1374.30     21.88 o 
  12   2   3      131.49      151.69     12.93 o 
  14   2   3       35.76       27.70     32.85 o 
 -15   3   3        0.29      -10.29     10.29 o 
 -13   3   3      251.31      264.18     14.83 o 
 -11   3   3       37.35       26.30      8.58 o 
  -9   3   3      113.51      154.70     10.41 o 
  -7   3   3     2690.02     2749.93     31.64 o 
  -5   3   3      251.29      239.59      7.07 o 
  -3   3   3      113.96      120.30      4.20 o 
  -1   3   3     1661.09     1791.45     19.66 o 
   1   3   3     5270.16     5375.22     44.90 o 
   3   3   3       12.98        8.44      3.22 o 
   5   3   3     1063.77     1033.02     13.67 o 
   7   3   3       24.08       22.88      4.82 o 
   9   3   3     2108.34     2105.29     31.11 o 
  11   3   3      518.03      540.06     18.95 o 
  13   3   3      117.50      120.62     15.67 o 
  15   3   3       13.42       15.28     25.87 o 
 -14   4   3        4.93        2.82      7.99 o 
 -12   4   3        3.45        6.67      7.90 o 
 -10   4   3        0.10       -6.36      6.36 o 
  -8   4   3      697.01      701.73     17.51 o 
  -6   4   3      482.87      555.40     14.72 o 
  -4   4   3      177.85      120.57      5.93 o 
  -2   4   3     1035.25     1200.42     14.69 o 
   0   4   3     4302.09     4417.18     36.16 o 
   2   4   3      205.88      206.98     10.49 o 
   4   4   3       17.79       18.87      4.28 o 
   6   4   3      281.70      287.80     11.41 o 
   8   4   3       78.62       76.14      7.16 o 
  10   4   3      397.17      438.71     26.43 o 
  12   4   3       77.35      117.31     15.35 o 
  14   4   3       52.80       55.62     14.29 o 
 -13   5   3       11.07       15.79      8.65 o 
 -11   5   3       10.99       18.73      9.50 o 
  -9   5   3        6.32       13.42      7.72 o 
  -7   5   3       92.41       82.44      8.93 o 
  -5   5   3       74.47       41.32      6.53 o 
  -3   5   3       10.11        7.44      6.14 o 
  -1   5   3       30.51       49.18      5.41 o 
   1   5   3      846.60      729.80     13.01 o 
   3   5   3        0.00        8.66      5.68 o 
   5   5   3      167.72      197.73      8.32 o 
   7   5   3      284.23      297.59     11.29 o 
   9   5   3      497.86      466.58     37.32 o 
  11   5   3      198.08      203.66     55.29 o 
  13   5   3      360.04      397.88     24.02 o 
 -12   6   3       74.33       92.48     12.57 o 
 -10   6   3       86.40       98.30     10.75 o 
  -8   6   3      150.32      129.68     14.67 o 
  -6   6   3       25.70       13.83      7.56 o 
  -4   6   3        0.00        0.62      6.18 o 
  -2   6   3      111.31      111.90      8.17 o 
   0   6   3       94.90       73.89      6.48 o 
   2   6   3       76.22       73.91      8.39 o 
   4   6   3      349.74      358.78     10.93 o 
   6   6   3       50.07       43.81      7.78 o 
   8   6   3      310.21      326.13     19.79 o 
  10   6   3      370.63      344.64     37.45 o 
  12   6   3      129.54       77.71     53.34 o 
 -11   7   3        3.60        7.15      8.55 o 
  -9   7   3        3.82       10.52      8.33 o 
  -7   7   3        2.09        3.05      7.22 o 
  -5   7   3      318.85      282.19     29.79 o 
  -3   7   3       77.05       68.01     13.77 o 
  -1   7   3      139.29      141.48     19.89 o 
   1   7   3      569.07      593.97     16.15 o 
   3   7   3      868.34      861.59     19.75 o 
   5   7   3      330.56      300.67     13.19 o 
   7   7   3       90.14       71.47     13.67 o 
   9   7   3      221.86      227.37     19.20 o 
  11   7   3      133.73      133.28     17.16 o 
 -10   8   3       18.52        8.29      8.89 o 
  -8   8   3       10.52        3.04     11.01 o 
  -6   8   3        0.19       16.64      8.37 o 
  -4   8   3      272.30      282.18     13.72 o 
  -2   8   3        0.24       -2.94      6.99 o 
   0   8   3      454.10      361.97     15.84 o 
   2   8   3      301.86      271.06     27.55 o 
   4   8   3      377.27      398.70     15.55 o 
   6   8   3      270.33      254.32     18.29 o 
   8   8   3      103.43       91.29     22.18 o 
  10   8   3      263.15      363.31     24.48 o 
  -9   9   3        5.49       15.72     13.30 o 
  -7   9   3       16.21       13.52      9.38 o 
  -5   9   3        5.47       17.58     12.04 o 
  -3   9   3       50.40       72.30      9.98 o 
  -1   9   3        6.19        9.14      9.38 o 
   1   9   3       34.91        4.64      9.82 o 
   3   9   3       57.54       72.51     12.23 o 
   5   9   3        6.37       -1.45     10.11 o 
   7   9   3        0.80       42.06     13.68 o 
  -6  10   3        1.36        5.78     14.51 o 
  -4  10   3       32.77       36.59     22.47 o 
  -2  10   3        0.17       11.81     12.91 o 
   0  10   3       41.23       39.84     11.67 o 
   2  10   3      158.00      139.56     15.93 o 
   4  10   3      268.23      296.33     20.74 o 
 -16   0   4        2.48      -12.76     12.76 o 
 -14   0   4       52.02       82.24     21.35 o 
 -12   0   4      535.47      485.91     70.22 o 
 -10   0   4      651.83      600.45     21.59 o 
  -8   0   4      121.45      146.77     11.11 o 
  -6   0   4    21740.84    23771.81    205.08 o 
  -4   0   4      514.53      528.94     10.83 o 
  -2   0   4     2423.26     2199.40     26.99 o 
   0   0   4     2259.88     2292.89     26.04 o 
   2   0   4     9980.39    10890.39    111.22 o 
   4   0   4     7425.87     8183.45     87.28 o 
   6   0   4     8670.88     9589.67    104.45 o 
   8   0   4     4778.96     5118.50     65.56 o 
  10   0   4    13781.88    14962.25    166.11 o 
  12   0   4     6401.09     7208.55    152.16 o 
  14   0   4     1674.83     1446.14     62.49 o 
 -15   1   4       59.31       61.08     10.40 o 
 -13   1   4       43.81       55.12      9.40 o 
 -11   1   4       29.56       38.05      7.91 o 
  -9   1   4       87.01       85.93      8.88 o 
  -7   1   4        1.51       17.31      4.46 o 
  -5   1   4      653.50      563.93     12.28 o 
  -3   1   4     4045.44     3507.72     29.02 o 
  -1   1   4     2384.08     1932.33     15.76 o 
   1   1   4     1129.92      927.54     12.14 o 
   3   1   4      154.41      168.60      7.08 o 
   5   1   4      536.87      600.40     10.08 o 
   7   1   4      469.61      435.26     11.89 o 
   9   1   4       15.63       26.10      5.90 o 
  11   1   4      950.60      982.31     23.94 o 
  13   1   4       23.61       30.63     18.31 o 
  15   1   4      100.54      105.47     20.77 o 
 -16   2   4      187.68      178.50     14.74 o 
 -14   2   4       36.16       18.89      8.64 o 
 -12   2   4      676.91      652.79     22.10 o 
 -10   2   4        2.41       -6.12      6.12 o 
  -8   2   4      367.24      374.25     10.66 o 
  -6   2   4     4576.31     5043.88     46.84 o 
  -4   2   4      269.08      308.34     13.12 o 
  -2   2   4     2559.82     2497.08     24.38 o 
   0   2   4      519.72      629.27      8.48 o 
   2   2   4     1180.31     1141.67     12.16 o 
   4   2   4     1286.27     1267.98     13.86 o 
   6   2   4      316.11      250.22     12.78 o 
   8   2   4      110.08       76.45      6.50 o 
  10   2   4     1734.29     1840.78     31.83 o 
  12   2   4      323.95      339.17     25.91 o 
  14   2   4       23.90        2.40     13.96 o 
 -15   3   4       68.83       87.09     11.83 o 
 -13   3   4        0.96       -7.41      7.41 o 
 -11   3   4       26.06       33.30      8.48 o 
  -9   3   4      112.91       95.47      9.35 o 
  -7   3   4      441.42      468.31     12.95 o 
  -5   3   4     3236.94     3133.87     38.16 o 
  -3   3   4       16.88       44.13      5.05 o 
  -1   3   4     1942.34     1785.17     17.49 o 
   1   3   4     2336.74     2363.14     23.87 o 
   3   3   4       29.51       40.65      4.72 o 
   5   3   4      415.32      442.39      9.25 o 
   7   3   4       77.16       54.01      5.40 o 
   9   3   4       72.53      102.97     11.70 o 
  11   3   4     1584.13     1494.29     38.64 o 
  13   3   4       21.28       13.45     22.05 o 
  15   3   4       99.08      132.80     33.42 o 
 -14   4   4       48.05       48.13     10.17 o 
 -12   4   4       65.85       68.88     10.16 o 
 -10   4   4      162.85      176.25     25.14 o 
  -8   4   4       78.80       66.22      8.14 o 
  -6   4   4        0.59        7.13      5.92 o 
  -4   4   4      242.05      218.61     11.69 o 
  -2   4   4        4.19       10.70      3.21 o 
   0   4   4     2643.92     2633.25     24.74 o 
   2   4   4       17.18       39.48      5.13 o 
   4   4   4      915.63      935.62     13.88 o 
   6   4   4      819.04      777.11     15.53 o 
   8   4   4       90.84       88.30      7.41 o 
  10   4   4        1.76        1.85      7.68 o 
  12   4   4       72.04       67.75     13.94 o 
  14   4   4       53.89       40.19     26.13 o 
 -13   5   4       23.11        2.64      8.52 o 
 -11   5   4      131.47      136.93     17.34 o 
  -9   5   4        1.20       10.45      6.84 o 
  -7   5   4      195.88      202.52     11.18 o 
  -5   5   4      399.41      346.49     12.93 o 
  -3   5   4      922.30      858.08     17.44 o 
  -1   5   4        1.11       -3.91      3.91 o 
   1   5   4     2620.35     2474.50     46.90 o 
   3   5   4      135.32      132.31      8.19 o 
   5   5   4      106.38      107.12      6.90 o 
   7   5   4       18.23       16.51      5.91 o 
   9   5   4      274.87      271.27     18.31 o 
  11   5   4      625.22      570.98     25.97 o 
  13   5   4      123.60      121.96     17.52 o 
 -12   6   4       37.07       31.68     16.90 o 
 -10   6   4       25.94       32.66      8.62 o 
  -8   6   4        5.56       17.39      8.41 o 
  -6   6   4       61.30       64.65     13.34 o 
  -4   6   4      457.90      511.02     15.70 o 
  -2   6   4      315.26      312.54     12.51 o 
   0   6   4     2013.89     2040.42     24.17 o 
   2   6   4     1024.41      968.45     30.89 o 
   4   6   4      124.06      139.83      7.95 o 
   6   6   4        7.92        7.19      8.41 o 
   8   6   4      275.16      227.10     17.82 o 
  10   6   4       29.51       29.24     15.58 o 
  12   6   4       15.61       12.82     17.32 o 
 -11   7   4       75.21       67.71     11.23 o 
  -9   7   4       84.78      132.93     25.16 o 
  -7   7   4        0.05        9.35      7.49 o 
  -5   7   4        1.05       -4.18      7.30 o 
  -3   7   4      164.58      147.17     10.89 o 
  -1   7   4      109.70      120.35     10.65 o 
   1   7   4      136.95      129.10     16.71 o 
   3   7   4       79.41       52.24      8.35 o 
   5   7   4        7.25       -3.46      8.87 o 
   7   7   4      216.60      218.48     18.10 o 
   9   7   4       92.32       64.71     14.31 o 
  11   7   4      184.14      184.55     19.21 o 
 -10   8   4        4.84        6.43      9.36 o 
  -8   8   4       43.37       25.07     18.30 o 
  -6   8   4       37.92       40.97      9.11 o 
  -4   8   4      108.22      128.42     11.11 o 
  -2   8   4       33.94       13.85      8.86 o 
   0   8   4      162.04      124.25     13.42 o 
   2   8   4      115.45      103.13     11.98 o 
   4   8   4      132.78      118.76     11.19 o 
   6   8   4       71.58       86.02     14.36 o 
   8   8   4       55.59       52.48     14.11 o 
  10   8   4      239.67      234.07     21.35 o 
  -9   9   4       13.99       15.50      9.95 o 
  -7   9   4        6.59        7.78      9.18 o 
  -5   9   4       43.65       50.72     14.58 o 
  -3   9   4       76.42      101.71     12.27 o 
  -1   9   4       14.65       20.38     10.09 o 
   1   9   4        1.94       -5.13     12.95 o 
   3   9   4        0.00        3.98      9.42 o 
   5   9   4       10.93       18.05     16.06 o 
   7   9   4       77.52      106.68     16.47 o 
  -4  10   4       42.80       30.18     26.79 o 
  -2  10   4       12.66       19.60     10.88 o 
   0  10   4       32.23       13.85     11.01 o 
   2  10   4       78.29       85.00     13.85 o 
   4  10   4        6.43       36.72     18.57 o 
 -15   1   5      428.55      451.76     19.20 o 
 -13   1   5        7.22        0.20     11.56 o 
 -11   1   5        0.05        6.54      6.86 o 
  -9   1   5      173.25      144.67     11.06 o 
  -7   1   5      119.26      125.65      6.39 o 
  -5   1   5      454.14      483.19      8.20 o 
  -3   1   5      892.04     1016.71     11.32 o 
  -1   1   5      938.43      965.31     10.03 o 
   1   1   5    23986.31    25148.09    206.26 o 
   3   1   5      101.92      109.60      6.10 o 
   5   1   5     3516.72     3705.72     32.51 o 
   7   1   5       66.41       68.33      5.65 o 
   9   1   5      322.07      331.13     11.13 o 
  11   1   5       24.51       21.04     13.53 o 
  13   1   5       25.92       32.49     15.61 o 
  15   1   5      140.24       86.08     20.71 o 
 -16   2   5        1.90        3.35      8.84 o 
 -14   2   5       21.83       10.95      9.22 o 
 -12   2   5        5.96        8.17      9.86 o 
 -10   2   5        3.08        3.09      6.90 o 
  -8   2   5      138.31      121.47      7.31 o 
  -6   2   5      801.59      679.26     11.62 o 
  -4   2   5       82.84       96.94      4.25 o 
  -2   2   5        0.29       10.59      3.72 o 
   0   2   5      959.84      928.32     12.72 o 
   2   2   5        2.36        2.83      3.95 o 
   4   2   5      502.61      402.30     11.63 o 
   6   2   5     1679.71     1489.73     18.55 o 
   8   2   5      478.38      403.91     11.24 o 
  10   2   5      126.47      145.72     11.41 o 
  12   2   5      359.87      303.08     22.51 o 
  14   2   5        5.52      -11.66     14.73 o 
 -15   3   5      166.49      155.26     13.80 o 
 -13   3   5       45.05       67.89     10.31 o 
 -11   3   5        4.28       12.33      7.88 o 
  -9   3   5      828.56      802.40     18.49 o 
  -7   3   5        1.21        4.92      7.40 o 
  -5   3   5      382.03      462.54     12.08 o 
  -3   3   5     2491.34     2566.23     27.53 o 
  -1   3   5        3.78        1.70      3.12 o 
   1   3   5      399.54      386.09      8.78 o 
   3   3   5      497.77      466.18      8.93 o 
   5   3   5       53.66       65.22      4.81 o 
   7   3   5       23.01       13.59      4.83 o 
   9   3   5      238.87      212.51     12.45 o 
  11   3   5      151.18      166.34     12.86 o 
  13   3   5      254.49      274.02     68.53 o 
  15   3   5        4.29       29.51     27.43 o 
 -14   4   5       78.10       88.86     11.58 o 
 -12   4   5        1.03        2.15      8.04 o 
 -10   4   5        9.83       18.91      7.92 o 
  -8   4   5       34.46       29.69      7.55 o 
  -6   4   5      114.57      105.74      9.93 o 
  -4   4   5     2330.68     2400.29     32.15 o 
  -2   4   5       44.39       39.21      5.07 o 
   0   4   5     1463.86     1442.88     17.30 o 
   2   4   5     1378.07     1349.79     18.56 o 
   4   4   5      114.97      141.89      6.37 o 
   6   4   5       16.23       16.38      4.77 o 
   8   4   5      508.91      470.25     25.66 o 
  10   4   5      174.35      186.95     12.88 o 
  12   4   5       39.00       14.03     14.58 o 
  14   4   5       32.02       43.05     27.60 o 
 -13   5   5      299.89      297.38     16.28 o 
 -11   5   5      172.37      192.69     13.07 o 
  -9   5   5       80.55      103.44     10.13 o 
  -7   5   5      144.44      166.44     10.68 o 
  -5   5   5      565.99      559.14     19.24 o 
  -3   5   5      215.26      191.81      9.36 o 
  -1   5   5       74.82       95.69      5.97 o 
   1   5   5     1552.18     1624.85     22.38 o 
   3   5   5      422.44      463.29     13.06 o 
   5   5   5       11.24       22.90      5.53 o 
   7   5   5       23.51        7.92      7.57 o 
   9   5   5      467.90      446.76     24.00 o 
  11   5   5       88.04       89.06     14.81 o 
  13   5   5      109.59       89.40     29.08 o 
 -12   6   5      465.91      473.93     33.65 o 
 -10   6   5      125.69      105.36     13.29 o 
  -8   6   5      486.86      464.88     16.20 o 
  -6   6   5       37.81       53.40      8.65 o 
  -4   6   5      661.94      566.01     17.45 o 
  -2   6   5        3.97        4.58      6.02 o 
   0   6   5       43.83       23.29      5.71 o 
   2   6   5       43.24       60.24      7.69 o 
   4   6   5      266.38      255.52     10.63 o 
   6   6   5       64.39       49.90      8.38 o 
   8   6   5       97.74      101.33     17.58 o 
  10   6   5        4.89        7.71     10.36 o 
  12   6   5      199.75      217.16     19.91 o 
 -11   7   5      113.59      124.79     13.05 o 
  -9   7   5       45.19       53.17     13.46 o 
  -7   7   5       93.74       84.79     10.29 o 
  -5   7   5       70.51       79.37      9.39 o 
  -3   7   5       12.92        1.64      7.03 o 
  -1   7   5       71.50       71.99     10.17 o 
   1   7   5      495.89      575.00     18.99 o 
   3   7   5        0.12       10.43      7.18 o 
   5   7   5      150.85      138.99     10.58 o 
   7   7   5       42.28       75.54     14.09 o 
   9   7   5        5.26        5.03     11.29 o 
  11   7   5      288.28      301.03     29.42 o 
 -10   8   5        0.71       -9.75     11.73 o 
  -8   8   5       35.34       34.41     17.55 o 
  -6   8   5       15.89        9.21      8.00 o 
  -4   8   5       51.82       36.73      8.78 o 
  -2   8   5       28.70       21.31      8.04 o 
   0   8   5       61.41       30.84      8.01 o 
   2   8   5        0.00       -1.68     14.72 o 
   4   8   5       11.68        4.62      8.99 o 
   6   8   5       25.59       16.52     23.00 o 
   8   8   5       16.19       27.83     16.14 o 
  10   8   5      129.05      140.45     35.85 o 
  -7   9   5        0.59       13.20      9.12 o 
  -5   9   5       12.36        9.62      8.52 o 
  -3   9   5       13.21        5.99      8.08 o 
  -1   9   5        0.58       -2.67     13.40 o 
   1   9   5      218.95      286.46     18.75 o 
   3   9   5      128.11      178.51     19.65 o 
   5   9   5        3.15       28.38     17.36 o 
   7   9   5       42.74       51.64     18.31 o 
  -4  10   5        6.31       14.32     10.50 o 
  -2  10   5       15.79       39.40     12.03 o 
   0  10   5       52.10       24.45     17.93 o 
   2  10   5       99.69       72.44     13.40 o 
   4  10   5        7.62       17.71     17.53 o 
 -16   0   6        0.03      -12.06     13.45 o 
 -14   0   6      499.48      400.07     39.41 o 
 -12   0   6        0.23        1.79      9.68 o 
 -10   0   6      368.78      388.83     18.99 o 
  -8   0   6      132.23      162.24      9.10 o 
  -6   0   6      579.51      645.88     21.29 o 
  -4   0   6      191.03      140.43      6.72 o 
  -2   0   6    13231.44    13791.86    139.56 o 
   0   0   6        2.05        5.83      3.25 o 
   2   0   6     6916.07     7216.72     76.04 o 
   4   0   6     8328.82     8962.98     95.07 o 
   6   0   6      695.43      904.16     18.62 o 
   8   0   6      671.71      714.90     20.44 o 
  10   0   6      483.32      477.47     36.46 o 
  12   0   6       23.91       37.93     21.18 o 
  14   0   6      873.35      909.47     53.90 o 
 -15   1   6       37.06       34.85      9.43 o 
 -13   1   6      231.47      223.01     13.70 o 
 -11   1   6       17.76       29.40      7.50 o 
  -9   1   6       22.61       33.33      6.74 o 
  -7   1   6       35.22       16.74      4.49 o 
  -5   1   6       16.84        2.79      2.70 o 
  -3   1   6        3.08        0.79      2.69 o 
  -1   1   6      151.80      154.23      5.39 o 
   1   1   6      133.10      102.65      5.00 o 
   3   1   6      170.78      120.45      8.03 o 
   5   1   6      125.29       86.66      4.42 o 
   7   1   6      199.39      202.61      7.81 o 
   9   1   6       50.98       54.22      9.57 o 
  11   1   6      134.35      106.29     15.88 o 
  13   1   6       33.17        1.74     15.19 o 
  15   1   6      115.78      106.00     44.74 o 
 -16   2   6      103.74      103.43     12.60 o 
 -14   2   6        0.09        1.71     10.08 o 
 -12   2   6      491.37      496.02     18.17 o 
 -10   2   6        0.00        0.62      7.22 o 
  -8   2   6     1753.94     1924.87     25.39 o 
  -6   2   6     2280.04     2429.26     23.96 o 
  -4   2   6      339.64      354.02      6.59 o 
  -2   2   6     1773.74     1789.52     25.36 o 
   0   2   6      165.62      211.25      6.37 o 
   2   2   6     1794.37     2029.87     18.21 o 
   4   2   6     3307.29     3385.74     35.62 o 
   6   2   6       38.65       38.64      5.81 o 
   8   2   6      729.02      784.69     20.41 o 
  10   2   6     2067.50     2092.98     51.92 o 
  12   2   6      410.25      377.26     24.13 o 
  14   2   6        1.70       12.17     16.16 o 
 -15   3   6       84.38      123.58     12.99 o 
 -13   3   6      392.99      348.20     20.71 o 
 -11   3   6       64.32       87.71     10.17 o 
  -9   3   6      194.15      192.95     16.00 o 
  -7   3   6       49.53       15.75      7.98 o 
  -5   3   6      765.18      890.51     16.21 o 
  -3   3   6      338.86      334.98      9.84 o 
  -1   3   6      123.81       89.48      4.62 o 
   1   3   6     1554.59     1669.96     18.94 o 
   3   3   6     1512.10     1455.29     16.30 o 
   5   3   6      445.58      518.98     12.32 o 
   7   3   6       37.17       33.19      7.38 o 
   9   3   6     1032.94     1013.30     26.83 o 
  11   3   6        3.12       -4.47      7.97 o 
  13   3   6       18.82       29.12     15.39 o 
 -14   4   6        0.01        7.33      8.93 o 
 -12   4   6       11.48       19.69      8.31 o 
 -10   4   6      172.29      192.00     12.45 o 
  -8   4   6      105.42      106.50      9.34 o 
  -6   4   6      382.89      359.62     22.44 o 
  -4   4   6      355.49      333.10     11.10 o 
  -2   4   6      568.53      523.86      9.47 o 
   0   4   6     1353.36     1418.26     16.87 o 
   2   4   6      199.31      201.99      7.84 o 
   4   4   6      114.84      133.32      6.45 o 
   6   4   6        1.13       -2.29      7.10 o 
   8   4   6       55.04       50.01      9.00 o 
  10   4   6      447.09      466.40     18.33 o 
  12   4   6      341.75      294.68     36.37 o 
  14   4   6       16.15       -2.95     23.61 o 
 -13   5   6       13.74        7.32      8.93 o 
 -11   5   6       61.70       62.09     10.69 o 
  -9   5   6      111.29       82.14      9.74 o 
  -7   5   6      248.49      258.10     12.26 o 
  -5   5   6       74.13       99.09      9.26 o 
  -3   5   6       18.41       16.68      6.35 o 
  -1   5   6       75.34       73.03      5.83 o 
   1   5   6      258.14      256.86      9.97 o 
   3   5   6      147.10      123.34      8.19 o 
   5   5   6      373.44      360.65     14.37 o 
   7   5   6       15.91       16.21      7.90 o 
   9   5   6      459.83      470.85     18.00 o 
  11   5   6       39.40       26.05     12.74 o 
  13   5   6       43.89       54.77     28.38 o 
 -12   6   6      329.68      339.38     17.42 o 
 -10   6   6      736.31      752.19     22.59 o 
  -8   6   6      518.56      488.65     17.03 o 
  -6   6   6       51.48       48.61      8.58 o 
  -4   6   6        0.46        8.96      6.92 o 
  -2   6   6      456.61      435.84     17.64 o 
   0   6   6      731.64      732.63     17.64 o 
   2   6   6      461.30      527.32     14.53 o 
   4   6   6      737.03      797.25     15.76 o 
   6   6   6      129.51      127.56     10.34 o 
   8   6   6      301.99      272.79     18.82 o 
  10   6   6       51.24       74.14     14.53 o 
  12   6   6       50.87       75.65     15.99 o 
 -11   7   6      129.83      163.44     14.10 o 
  -9   7   6      331.34      320.49     15.59 o 
  -7   7   6      188.16      151.91     12.09 o 
  -5   7   6     1047.12     1047.87     29.34 o 
  -3   7   6       35.91       51.47     14.00 o 
  -1   7   6      404.48      376.84     14.35 o 
   1   7   6       71.85       60.72     10.22 o 
   3   7   6       42.20       48.40      8.22 o 
   5   7   6        1.77       -3.87     10.87 o 
   7   7   6        4.15       -9.38      9.79 o 
   9   7   6        0.12       -0.76     11.45 o 
  11   7   6        4.87       21.72     15.41 o 
 -10   8   6       50.70      105.23     16.60 o 
  -8   8   6        1.76       -7.05      7.05 o 
  -6   8   6       22.18        9.37      8.53 o 
  -4   8   6       13.28       11.64      8.17 o 
  -2   8   6       15.81       16.61      7.61 o 
   0   8   6       99.69      134.22     12.63 o 
   2   8   6      427.55      482.92     23.09 o 
   4   8   6      114.26       84.80     16.98 o 
   6   8   6       26.57       30.66     12.55 o 
   8   8   6       22.80       39.28     13.87 o 
  -7   9   6       43.74       60.63     11.08 o 
  -5   9   6       21.83       19.12      9.38 o 
  -3   9   6       71.71       78.53     10.63 o 
  -1   9   6        1.00        2.90      8.43 o 
   1   9   6        5.94        0.64     14.06 o 
   3   9   6       37.18       52.82     16.40 o 
   5   9   6        6.44        8.68     16.32 o 
   7   9   6        0.47       -3.21     16.06 o 
  -4  10   6        2.33        8.34      9.31 o 
  -2  10   6       25.76       46.37     12.79 o 
   0  10   6        0.12        6.55     11.24 o 
   2  10   6       53.58       51.64     17.21 o 
   4  10   6       11.89      -16.49     16.49 o 
 -15   1   7       66.07       44.77     10.30 o 
 -13   1   7     1670.91     1653.27     31.90 o 
 -11   1   7      796.77      741.42     17.62 o 
  -9   1   7     2877.20     3215.29     63.18 o 
  -7   1   7        0.48       -2.90      3.55 o 
  -5   1   7     2795.26     3009.73     26.56 o 
  -3   1   7      134.90      150.65      5.97 o 
  -1   1   7      405.77      379.17      7.86 o 
   1   1   7      514.85      478.33      8.14 o 
   3   1   7     8569.16     9579.71     85.55 o 
   5   1   7      540.34      641.95      9.79 o 
   7   1   7       20.43       23.43      6.08 o 
   9   1   7      130.99      180.46     50.04 o 
  11   1   7      796.12      825.21     38.23 o 
  13   1   7        5.53       -2.68     13.99 o 
  15   1   7        5.64      -16.79     16.79 o 
 -16   2   7       25.16       21.05     15.62 o 
 -14   2   7      103.66       93.86     14.31 o 
 -12   2   7       81.06       81.94     10.61 o 
 -10   2   7       18.23        9.67      7.37 o 
  -8   2   7       58.94       25.22      5.92 o 
  -6   2   7      467.81      413.68     11.93 o 
  -4   2   7      244.12      200.53      7.53 o 
  -2   2   7     1156.88     1374.26     20.92 o 
   0   2   7       46.26       52.27      4.73 o 
   2   2   7      100.98       68.73      4.94 o 
   4   2   7      722.11      867.93     11.69 o 
   6   2   7       75.77       82.99      7.64 o 
   8   2   7        1.42       -2.89      6.55 o 
  10   2   7      298.72      327.33     35.46 o 
  12   2   7        4.62        4.68     13.63 o 
  14   2   7        3.20      -13.82     13.82 o 
 -15   3   7      133.50      134.37     19.52 o 
 -13   3   7      232.92      197.18     21.18 o 
 -11   3   7     1018.64     1004.42     55.08 o 
  -9   3   7      599.57      658.92     17.73 o 
  -7   3   7      185.54      233.06     24.33 o 
  -5   3   7     1017.75     1066.24     17.90 o 
  -3   3   7        1.97        4.50      4.27 o 
  -1   3   7     2957.49     2974.94     26.66 o 
   1   3   7      125.20      188.64      9.18 o 
   3   3   7     7067.24     7726.04     56.78 o 
   5   3   7      507.17      554.84     10.40 o 
   7   3   7      282.28      286.06     11.36 o 
   9   3   7      216.14      232.85     15.58 o 
  11   3   7      414.62      422.69     29.03 o 
  13   3   7        1.39       15.83     14.71 o 
 -14   4   7       45.54       32.01     13.65 o 
 -12   4   7      189.45      173.19     25.33 o 
 -10   4   7        0.00       -0.36      9.08 o 
  -8   4   7        2.32        1.41      8.75 o 
  -6   4   7        6.42        2.81      6.06 o 
  -4   4   7        3.78       -1.56      4.98 o 
  -2   4   7      193.46      199.02      6.67 o 
   0   4   7      178.82      173.94      7.39 o 
   2   4   7       94.65      100.15      6.35 o 
   4   4   7     1654.97     1680.71     19.71 o 
   6   4   7      189.17      179.70      9.65 o 
   8   4   7      101.23      111.05     10.58 o 
  10   4   7      803.66      852.96     23.39 o 
  12   4   7      105.12       20.22     27.34 o 
  14   4   7       57.37       40.27     29.60 o 
 -13   5   7      171.64      190.98     14.70 o 
 -11   5   7       62.59       80.27     13.74 o 
  -9   5   7      288.65      277.60     16.93 o 
  -7   5   7      611.27      609.90     17.19 o 
  -5   5   7     1188.48     1248.02     33.05 o 
  -3   5   7     1194.78     1230.10     21.15 o 
  -1   5   7      141.00      135.29      6.89 o 
   1   5   7      323.88      329.73     11.19 o 
   3   5   7      169.85      151.11      7.48 o 
   5   5   7      152.67      153.06     10.00 o 
   7   5   7      128.05      101.45     11.20 o 
   9   5   7       52.78       56.85     10.23 o 
  11   5   7       24.30       45.77     13.17 o 
  13   5   7       23.77       28.99     26.82 o 
 -12   6   7      909.37      886.67     25.45 o 
 -10   6   7      526.23      553.43     19.53 o 
  -8   6   7      827.99      885.08     26.87 o 
  -6   6   7      660.76      599.02     26.71 o 
  -4   6   7      144.03      108.29      9.42 o 
  -2   6   7      348.30      309.87     12.64 o 
   0   6   7      228.04      215.32     11.94 o 
   2   6   7      188.66      138.95      9.23 o 
   4   6   7      234.42      215.19     11.46 o 
   6   6   7       90.38       91.29      9.51 o 
   8   6   7        0.14      -10.15     10.15 o 
  10   6   7       37.01       43.70     13.04 o 
  12   6   7        2.24       -9.03     24.39 o 
 -11   7   7      519.79      485.71     35.69 o 
  -9   7   7      305.58      295.01     21.54 o 
  -7   7   7      704.86      711.47     33.98 o 
  -5   7   7      807.77      765.49     20.37 o 
  -3   7   7      386.46      393.55     15.12 o 
  -1   7   7      214.35      238.80     11.82 o 
   1   7   7       11.40       13.55      8.48 o 
   3   7   7        5.19        7.76      7.22 o 
   5   7   7       31.21       35.44      8.64 o 
   7   7   7      115.27       79.56     17.79 o 
   9   7   7        0.06        1.72     11.83 o 
  11   7   7       20.10       29.94     14.07 o 
 -10   8   7       14.39       19.03     15.67 o 
  -8   8   7       40.64       54.62     10.19 o 
  -6   8   7       20.19       48.37      9.53 o 
  -4   8   7       85.46      101.32     15.20 o 
  -2   8   7        0.81        2.65      7.27 o 
   0   8   7        2.15       -7.71      8.06 o 
   2   8   7        3.02       -2.56      8.53 o 
   4   8   7       23.03       19.45     13.59 o 
   6   8   7       80.90       80.19     15.20 o 
   8   8   7        4.78       12.15     12.81 o 
  -7   9   7        0.50       10.49      8.82 o 
  -5   9   7       54.59       76.62     13.08 o 
  -3   9   7        7.81       -6.97      8.16 o 
  -1   9   7       17.00        5.29      9.65 o 
   1   9   7       26.10        3.18      9.71 o 
   3   9   7        0.95       -5.94     13.56 o 
   5   9   7        1.90        8.16     14.76 o 
   7   9   7       17.09        9.89     15.80 o 
  -4  10   7      358.12      447.30     22.88 o 
  -2  10   7      209.81      262.95     18.95 o 
   0  10   7       55.58       96.20     14.43 o 
   2  10   7      167.05      196.83     23.60 o 
 -16   0   8        4.59       17.62     15.62 o 
 -14   0   8      288.28      297.02     26.39 o 
 -12   0   8      297.81      265.06     17.31 o 
 -10   0   8      261.99      256.74     15.46 o 
  -8   0   8        0.37       -3.49      7.03 o 
  -6   0   8       92.47       87.42     11.97 o 
  -4   0   8     1602.79     1715.78     26.87 o 
  -2   0   8     9970.67    10660.58    149.99 o 
   0   0   8      344.17      295.66      8.94 o 
   2   0   8      220.79      218.08     10.29 o 
   4   0   8     2964.59     3419.91     41.11 o 
   6   0   8     1854.15     1911.91     29.15 o 
   8   0   8      124.86      141.39     20.14 o 
  10   0   8      120.29      120.48     23.17 o 
  12   0   8        5.28        6.16     19.10 o 
  14   0   8       35.20       36.28     23.35 o 
 -15   1   8       15.43        4.77     11.58 o 
 -13   1   8      301.11      291.56     14.87 o 
 -11   1   8       41.00       40.36      9.84 o 
  -9   1   8      583.59      529.35     14.37 o 
  -7   1   8        4.17        0.12      3.77 o 
  -5   1   8      541.37      508.30      9.53 o 
  -3   1   8      549.53      508.93     10.03 o 
  -1   1   8      718.32      591.78     10.19 o 
   1   1   8     1566.56     1523.32     15.10 o 
   3   1   8      665.66      560.71     11.42 o 
   5   1   8      988.41      931.14     16.65 o 
   7   1   8       86.77      106.11      8.22 o 
   9   1   8        0.01       10.84     11.01 o 
  11   1   8       15.71        6.47     14.45 o 
  13   1   8        8.99       -4.65     14.98 o 
 -16   2   8      125.49       90.98     12.69 o 
 -14   2   8       82.16       96.83     11.49 o 
 -12   2   8       36.37       42.78     10.54 o 
 -10   2   8      477.77      546.32     17.48 o 
  -8   2   8     1789.04     1728.40     41.88 o 
  -6   2   8      295.30      372.33     10.62 o 
  -4   2   8     3430.89     3711.87     35.97 o 
  -2   2   8     8058.93     9061.84     70.50 o 
   0   2   8     3077.76     3604.47     37.90 o 
   2   2   8       61.27       54.57      6.60 o 
   4   2   8      231.95      255.06     14.12 o 
   6   2   8       76.49       85.10      7.70 o 
   8   2   8      239.26      224.10     19.06 o 
  10   2   8        8.29        6.64     12.32 o 
  12   2   8       40.66       30.70     14.01 o 
  14   2   8        0.96       -7.77     15.76 o 
 -15   3   8       19.37       35.05      9.79 o 
 -13   3   8      258.94      246.40     14.83 o 
 -11   3   8       83.86       84.15     12.22 o 
  -9   3   8      240.80      190.08     10.93 o 
  -7   3   8       81.68       62.43      9.68 o 
  -5   3   8      536.71      532.18     15.23 o 
  -3   3   8     1294.92     1073.83     16.82 o 
  -1   3   8       46.35       29.09      5.20 o 
   1   3   8     2676.43     2711.20     26.93 o 
   3   3   8        6.60       11.97      3.97 o 
   5   3   8     3439.38     3538.43     47.05 o 
   7   3   8       74.46       61.82     10.44 o 
   9   3   8      265.72      240.61     13.31 o 
  11   3   8      265.25      242.76     20.89 o 
  13   3   8      133.24      138.18     21.83 o 
 -14   4   8        8.46       33.43     10.62 o 
 -12   4   8        1.88        7.25      8.28 o 
 -10   4   8       25.44       10.67      7.64 o 
  -8   4   8      255.99      238.08     15.98 o 
  -6   4   8      660.12      660.64     18.80 o 
  -4   4   8     1065.66     1170.59     33.61 o 
  -2   4   8       25.07       32.14      4.53 o 
   0   4   8      356.52      360.56     10.09 o 
   2   4   8      267.77      271.95      9.42 o 
   4   4   8        6.30        1.66      5.76 o 
   6   4   8      159.27      177.15      9.98 o 
   8   4   8       81.65       82.33      9.94 o 
  10   4   8      550.03      564.07     26.30 o 
  12   4   8       53.13       45.58     15.99 o 
 -13   5   8       40.15       69.20     11.41 o 
 -11   5   8        0.77       -5.29      7.37 o 
  -9   5   8      658.65      669.73     27.56 o 
  -7   5   8       73.05       92.81      9.41 o 
  -5   5   8      437.26      422.02     13.95 o 
  -3   5   8      455.82      499.89     13.93 o 
  -1   5   8      268.21      286.99     10.92 o 
   1   5   8      151.11      158.81      9.27 o 
   3   5   8        1.20       -0.61      4.75 o 
   5   5   8      232.70      219.54     11.28 o 
   7   5   8       47.15       56.31      8.41 o 
   9   5   8       58.76       67.27     10.74 o 
  11   5   8       42.73       27.78     25.43 o 
 -12   6   8       20.41       28.72      9.74 o 
 -10   6   8      157.08      143.66     23.92 o 
  -8   6   8      416.23      404.62     16.08 o 
  -6   6   8     1403.06     1370.41     25.85 o 
  -4   6   8      443.01      406.73     14.70 o 
  -2   6   8      507.87      481.53     17.08 o 
   0   6   8      750.17      733.98     19.67 o 
   2   6   8      868.70      834.63     21.51 o 
   4   6   8       11.10       12.17      7.17 o 
   6   6   8        3.89        3.45      7.09 o 
   8   6   8        0.10       12.39     13.19 o 
  10   6   8      367.30      388.66     23.03 o 
  12   6   8      289.04      309.78     42.27 o 
 -11   7   8      108.05      136.94     25.60 o 
  -9   7   8      733.25      707.19     23.98 o 
  -7   7   8      227.36      245.46     13.75 o 
  -5   7   8      886.00      934.37     22.16 o 
  -3   7   8     1023.68      946.17     21.46 o 
  -1   7   8      584.57      595.52     20.28 o 
   1   7   8      256.75      255.10     23.28 o 
   3   7   8      283.11      293.41     20.85 o 
   5   7   8       52.43       35.07     10.30 o 
   7   7   8        0.01        9.73     11.55 o 
   9   7   8       40.15       61.77     14.85 o 
 -10   8   8       91.71      127.27     18.37 o 
  -8   8   8        1.81       -5.66      7.98 o 
  -6   8   8       11.21        6.16      8.39 o 
  -4   8   8        0.38        4.63      7.84 o 
  -2   8   8       44.89       53.80      8.89 o 
   0   8   8       15.29       10.64     13.74 o 
   2   8   8        6.76        0.45     12.23 o 
   4   8   8       99.74       90.94     17.07 o 
   6   8   8       59.70       86.71     20.22 o 
   8   8   8       29.86       44.69     14.28 o 
  -7   9   8       38.31       53.09     10.88 o 
  -5   9   8        1.04       -4.99      8.42 o 
  -3   9   8        2.40       -5.49      7.82 o 
  -1   9   8       23.97       33.59     24.30 o 
   1   9   8      197.23      186.69     20.80 o 
   3   9   8        0.07       -7.72     21.31 o 
   5   9   8       21.33       79.33     20.05 o 
  -4  10   8        0.23       13.75      9.64 o 
  -2  10   8       13.50       29.57     12.35 o 
   0  10   8        0.04       -6.33     20.44 o 
   2  10   8        0.00      -20.78     21.57 o 
 -15   1   9      108.31       87.05     13.49 o 
 -13   1   9       40.34       80.23     12.92 o 
 -11   1   9       11.25       20.80      8.26 o 
  -9   1   9      201.52      270.21     10.80 o 
  -7   1   9       14.36       24.98      4.22 o 
  -5   1   9     7639.04     8095.70     59.46 o 
  -3   1   9     1090.93     1344.10     17.17 o 
  -1   1   9     2186.19     2356.32     25.02 o 
   1   1   9     1986.38     2372.04     21.68 o 
   3   1   9       96.63      119.10      7.59 o 
   5   1   9      317.41      367.67     14.47 o 
   7   1   9      502.96      447.92     21.52 o 
   9   1   9       55.19       48.19     16.14 o 
  11   1   9       70.99       71.97     15.65 o 
  13   1   9       10.30        0.40     15.53 o 
 -16   2   9        6.55        6.66      8.97 o 
 -14   2   9        7.83       10.39      8.03 o 
 -12   2   9       31.69       24.16      8.51 o 
 -10   2   9      170.92      152.76     16.14 o 
  -8   2   9       69.77       51.34      7.64 o 
  -6   2   9       63.23       55.85      4.77 o 
  -4   2   9     2154.96     1914.57     32.59 o 
  -2   2   9      241.13      200.92      6.07 o 
   0   2   9      436.43      319.53     12.47 o 
   2   2   9      242.37      223.78      5.62 o 
   4   2   9       18.84       35.62      5.65 o 
   6   2   9      600.20      524.96     20.44 o 
   8   2   9      238.18      190.66     16.98 o 
  10   2   9      136.31      152.19     31.77 o 
  12   2   9        8.44       -9.91     11.99 o 
  14   2   9       87.07      113.73     20.94 o 
 -15   3   9       55.93       86.00     22.66 o 
 -13   3   9        2.49       10.62      8.18 o 
 -11   3   9       18.30       18.70      8.39 o 
  -9   3   9       83.16       70.33     15.46 o 
  -7   3   9      347.35      375.76     16.20 o 
  -5   3   9     1931.77     2114.68     27.08 o 
  -3   3   9      137.03      218.54      6.51 o 
  -1   3   9     1949.25     2154.86     25.16 o 
   1   3   9       98.20      159.82      6.51 o 
   3   3   9      892.98      952.38     12.85 o 
   5   3   9      205.38      190.21      9.85 o 
   7   3   9     1520.69     1549.06     24.35 o 
   9   3   9        0.01      -10.90     10.90 o 
  11   3   9       18.66        4.53     13.68 o 
  13   3   9       22.59        8.56     21.18 o 
 -14   4   9      132.29      146.57     15.68 o 
 -12   4   9       71.84       98.77     11.71 o 
 -10   4   9       11.00       -0.78      7.57 o 
  -8   4   9      103.63       83.39      8.98 o 
  -6   4   9        0.47       13.61      6.30 o 
  -4   4   9      947.77      837.41     17.09 o 
  -2   4   9      218.18      220.40      7.74 o 
   0   4   9        1.09       -2.78      4.40 o 
   2   4   9       45.71       53.75      6.70 o 
   4   4   9       11.85       10.43      6.10 o 
   6   4   9      476.37      434.69     14.45 o 
   8   4   9        0.19       11.16      7.59 o 
  10   4   9       21.24       20.14     13.17 o 
  12   4   9       59.75       57.73     16.50 o 
 -13   5   9        0.92       12.27      9.47 o 
 -11   5   9      200.12      169.43     17.03 o 
  -9   5   9      828.72      835.28     34.92 o 
  -7   5   9      275.29      257.80     12.65 o 
  -5   5   9       74.20       82.12     14.26 o 
  -3   5   9     3272.68     3242.66     40.82 o 
  -1   5   9      359.15      346.93     11.79 o 
   1   5   9     1317.68     1391.07     20.97 o 
   3   5   9      391.19      399.95     13.77 o 
   5   5   9     1958.31     2141.71     37.25 o 
   7   5   9        0.90       -6.59      6.59 o 
   9   5   9      184.01      187.18     14.01 o 
  11   5   9      269.07      207.97     36.19 o 
 -12   6   9      521.50      553.86     21.48 o 
 -10   6   9      668.67      688.13     20.77 o 
  -8   6   9      776.00      669.89     19.93 o 
  -6   6   9     2152.75     2070.02     32.22 o 
  -4   6   9     2153.66     2047.35     30.93 o 
  -2   6   9     2476.78     2343.19     52.05 o 
   0   6   9     1360.58     1314.62     26.03 o 
   2   6   9     1237.30     1193.44     26.62 o 
   4   6   9      423.28      461.54     17.30 o 
   6   6   9      462.66      464.59     16.30 o 
   8   6   9      207.94      201.93     14.00 o 
  10   6   9        3.07        4.60     24.22 o 
 -11   7   9      737.92      865.19     24.98 o 
  -9   7   9      891.17      931.04     24.75 o 
  -7   7   9      759.58      737.84     29.42 o 
  -5   7   9      655.01      599.49     25.42 o 
  -3   7   9     2189.69     2068.86     31.76 o 
  -1   7   9      895.57      771.93     21.84 o 
   1   7   9      396.28      358.39     17.65 o 
   3   7   9      602.86      610.63     21.06 o 
   5   7   9      579.83      560.26     18.16 o 
   7   7   9       69.77       78.34     24.56 o 
   9   7   9       44.97       21.40     13.35 o 
 -10   8   9       17.11       23.18     10.70 o 
  -8   8   9       21.04       48.52     10.37 o 
  -6   8   9       92.09       61.06     10.30 o 
  -4   8   9       12.33       23.59      8.41 o 
  -2   8   9       13.23        7.95      7.35 o 
   0   8   9       80.08       84.31     14.25 o 
   2   8   9       52.59       39.85     14.81 o 
   4   8   9        1.51       12.34     13.44 o 
   6   8   9        2.14       -7.20     14.76 o 
   8   8   9        3.84       23.44     13.07 o 
  -7   9   9        0.42        6.17      9.09 o 
  -5   9   9        1.33        1.48      8.75 o 
  -3   9   9        0.56        8.43      8.52 o 
  -1   9   9        4.15       -0.58     13.42 o 
   1   9   9       99.38      139.88     36.32 o 
   3   9   9        4.32       -7.76     12.14 o 
   5   9   9        6.02      -12.93     12.93 o 
  -2  10   9      394.68      460.01     22.71 o 
   0  10   9      146.35      188.09     22.74 o 
 -16   0  10       60.84       73.78     20.66 o 
 -14   0  10       19.34       11.46     13.71 o 
 -12   0  10       45.93       26.65     15.45 o 
 -10   0  10      665.80      742.05     24.24 o 
  -8   0  10     1177.51     1271.70     27.95 o 
  -6   0  10      410.15      417.47     16.26 o 
  -4   0  10     3150.92     3836.09    123.43 o 
  -2   0  10     5145.34     6237.37     94.70 o 
   0   0  10     3531.70     4119.13     48.94 o 
   2   0  10      879.09      866.17     33.55 o 
   4   0  10      372.07      376.44     22.39 o 
   6   0  10       21.08       56.51     14.58 o 
   8   0  10       27.33       19.88     16.23 o 
  10   0  10        0.07      -14.23     14.23 o 
  12   0  10      125.74       79.94     23.96 o 
  14   0  10      290.04      390.76     40.88 o 
 -15   1  10       44.53       81.51     13.21 o 
 -13   1  10       20.16       22.52      8.60 o 
 -11   1  10      285.55      258.25     13.69 o 
  -9   1  10      517.65      471.68     14.98 o 
  -7   1  10      348.64      369.57     10.08 o 
  -5   1  10      564.33      527.87     10.06 o 
  -3   1  10     1273.27     1514.88     18.90 o 
  -1   1  10      484.71      498.68      9.98 o 
   1   1  10      681.98      725.50     10.00 o 
   3   1  10       70.33       70.29      5.45 o 
   5   1  10      344.54      300.63     10.58 o 
   7   1  10        5.05       14.60      9.78 o 
   9   1  10       20.41       23.10     11.50 o 
  11   1  10        0.28       18.54     12.75 o 
  13   1  10        1.36       11.89     20.57 o 
 -16   2  10       46.87       58.06     13.16 o 
 -14   2  10       36.06       25.53      9.43 o 
 -12   2  10      200.77      193.86     13.37 o 
 -10   2  10       74.67       84.97      9.72 o 
  -8   2  10       52.66       52.68      7.43 o 
  -6   2  10      780.43      880.65     13.47 o 
  -4   2  10      235.23      222.06      7.39 o 
  -2   2  10        7.32        2.61      3.44 o 
   0   2  10      549.81      647.39     10.84 o 
   2   2  10     3284.18     3709.19     41.04 o 
   4   2  10     3193.10     3456.01     40.15 o 
   6   2  10     1036.99     1152.07     21.66 o 
   8   2  10       74.25       73.06     13.80 o 
  10   2  10      328.27      341.46     22.48 o 
  12   2  10       49.74       67.62     18.27 o 
  14   2  10       27.65       29.81     18.03 o 
 -15   3  10       17.85        4.58      8.82 o 
 -13   3  10       54.64       50.80     10.15 o 
 -11   3  10       82.12       81.29     10.18 o 
  -9   3  10      566.42      497.63     15.95 o 
  -7   3  10      289.80      310.73     12.28 o 
  -5   3  10       92.94       84.01      7.30 o 
  -3   3  10     3747.58     4178.09     35.17 o 
  -1   3  10      357.03      369.52      9.68 o 
   1   3  10     1169.42     1116.46     17.78 o 
   3   3  10       56.66       60.50      7.52 o 
   5   3  10      526.11      473.78     20.15 o 
   7   3  10       50.59       61.87      7.76 o 
   9   3  10       51.05       61.00     13.90 o 
  11   3  10       62.34       66.77     17.40 o 
  13   3  10       86.26      139.45     20.70 o 
 -14   4  10        7.23       13.04     10.36 o 
 -12   4  10       59.07       68.26     10.65 o 
 -10   4  10       26.01       30.35     11.15 o 
  -8   4  10      144.83      132.37     10.40 o 
  -6   4  10       44.72       41.56      7.71 o 
  -4   4  10        0.32       -1.02      5.61 o 
  -2   4  10      228.40      216.16      9.32 o 
   0   4  10      158.21      125.70      7.09 o 
   2   4  10        8.12       13.21      5.96 o 
   4   4  10      143.36      178.20      9.78 o 
   6   4  10      213.29      208.60     11.00 o 
   8   4  10       49.66       71.93     34.63 o 
  10   4  10      212.46      215.83     20.33 o 
  12   4  10       22.97       46.14     16.58 o 
 -13   5  10       78.93       33.39     10.29 o 
 -11   5  10       15.79        9.60      8.53 o 
  -9   5  10       39.23       17.83      8.68 o 
  -7   5  10        3.66       13.33      7.88 o 
  -5   5  10      151.61      153.02     10.17 o 
  -3   5  10      229.54      234.76     11.29 o 
  -1   5  10      350.71      338.45     13.48 o 
   1   5  10      142.73      149.12      8.64 o 
   3   5  10      674.50      684.20     19.08 o 
   5   5  10      362.80      394.08     14.31 o 
   7   5  10      105.74       88.13     10.46 o 
   9   5  10      107.62       96.89     15.90 o 
  11   5  10       24.36      -24.48     24.48 o 
 -12   6  10        0.47       12.23      9.45 o 
 -10   6  10       10.32       26.35     10.79 o 
  -8   6  10       27.49       34.90     11.54 o 
  -6   6  10      736.45      732.54     19.61 o 
  -4   6  10      316.78      310.70     13.48 o 
  -2   6  10      868.39      848.37     23.99 o 
   0   6  10     1990.12     2032.85     38.62 o 
   2   6  10      881.99      936.97     30.94 o 
   4   6  10      846.79      813.96     21.99 o 
   6   6  10      128.65      151.19     11.33 o 
   8   6  10      362.48      397.84     18.37 o 
  10   6  10       23.09      -15.36     24.22 o 
 -11   7  10       79.02      110.06     12.82 o 
  -9   7  10        8.16       20.71     13.33 o 
  -7   7  10       20.21       21.51      8.73 o 
  -5   7  10       33.95       18.27      7.86 o 
  -3   7  10      128.87      142.04     13.77 o 
  -1   7  10      358.67      369.94     16.24 o 
   1   7  10      628.73      636.57     28.02 o 
   3   7  10      513.05      518.12     25.75 o 
   5   7  10      743.06      764.43     25.53 o 
   7   7  10      497.21      581.17     26.94 o 
   9   7  10      127.64      111.27     18.79 o 
 -10   8  10      352.41      418.38     22.14 o 
  -8   8  10      159.33      145.73     20.26 o 
  -6   8  10       66.46       60.13     12.20 o 
  -4   8  10       67.70       72.25     10.13 o 
  -2   8  10       66.36       53.96     10.35 o 
   0   8  10        8.13       13.25     22.31 o 
   2   8  10        2.84        3.16     14.97 o 
   4   8  10        3.41        9.60      9.11 o 
   6   8  10        0.33       -3.30     14.41 o 
   8   8  10        7.06       24.21     24.69 o 
  -7   9  10        3.30        2.99     10.22 o 
  -5   9  10       41.00       61.77     12.44 o 
  -3   9  10       20.24       19.61     13.86 o 
  -1   9  10        0.88      -17.69     24.17 o 
   1   9  10       59.09      106.25     42.18 o 
   3   9  10       29.53       17.27     14.82 o 
   5   9  10        0.59       -8.68     13.89 o 
 -15   1  11        0.03        7.91     10.00 o 
 -13   1  11       21.16       26.21      8.72 o 
 -11   1  11       36.45       32.58     11.57 o 
  -9   1  11     1987.56     2024.13     32.19 o 
  -7   1  11      749.94      730.58     13.29 o 
  -5   1  11        8.72        5.92      4.31 o 
  -3   1  11     2783.39     3550.37     39.12 o 
  -1   1  11     9776.14    11591.76     97.81 o 
   1   1  11      584.71      645.51     13.93 o 
   3   1  11     1996.53     2016.46     26.10 o 
   5   1  11      643.15      692.69     23.52 o 
   7   1  11      360.51      353.78     34.63 o 
   9   1  11       26.98       28.38     12.07 o 
  11   1  11      394.25      312.00     23.08 o 
  13   1  11      192.17      172.82     21.99 o 
 -14   2  11       47.58       36.53      9.31 o 
 -12   2  11        4.32       22.73      8.76 o 
 -10   2  11        2.54       -6.70      6.70 o 
  -8   2  11      756.22      734.79     19.23 o 
  -6   2  11       17.91       10.07      5.58 o 
  -4   2  11       57.71       47.09      4.44 o 
  -2   2  11     1535.68     1615.87     19.49 o 
   0   2  11       15.08       21.83      3.70 o 
   2   2  11      109.06       89.27      7.42 o 
   4   2  11      211.30      243.57     10.39 o 
   6   2  11       24.84       23.52     10.19 o 
   8   2  11       82.37       81.17     19.53 o 
  10   2  11        1.18       -3.52     11.60 o 
  12   2  11       27.42       10.97     22.83 o 
 -15   3  11       26.83       26.53     14.55 o 
 -13   3  11       22.55       22.75      8.91 o 
 -11   3  11       53.92       54.74      9.60 o 
  -9   3  11     1268.41     1325.15     24.95 o 
  -7   3  11        0.04       -1.81      8.36 o 
  -5   3  11      247.70      282.33     11.09 o 
  -3   3  11      612.61      775.90     12.43 o 
  -1   3  11     3434.37     3820.82     36.26 o 
   1   3  11      283.82      360.13     12.53 o 
   3   3  11      905.72      948.82     17.93 o 
   5   3  11      431.52      445.64     13.71 o 
   7   3  11      135.17      143.43     15.34 o 
   9   3  11       41.59       32.52     13.11 o 
  11   3  11      438.63      396.92     31.85 o 
  13   3  11      213.56      219.50     24.38 o 
 -14   4  11       95.21       64.26     11.26 o 
 -12   4  11      218.24      245.41     15.48 o 
 -10   4  11        4.71        7.73      7.95 o 
  -8   4  11      360.36      416.51     17.00 o 
  -6   4  11       84.07      106.11     11.71 o 
  -4   4  11        0.20       -0.79      5.74 o 
  -2   4  11      441.88      480.95     16.94 o 
   0   4  11        6.74        6.20      5.18 o 
   2   4  11       24.21       32.82      6.98 o 
   4   4  11      139.68      129.75      9.27 o 
   6   4  11       37.97       39.80      7.71 o 
   8   4  11      104.28       90.81     12.30 o 
  10   4  11       31.80       43.70     14.96 o 
  12   4  11        5.02       -6.94     14.61 o 
 -13   5  11      300.99      329.12     18.17 o 
 -11   5  11      424.35      474.34     29.69 o 
  -9   5  11      769.67      807.29     21.47 o 
  -7   5  11        2.12       11.39      7.37 o 
  -5   5  11      282.49      286.01     12.44 o 
  -3   5  11      101.05      106.84      8.59 o 
  -1   5  11       18.00       20.30      7.26 o 
   1   5  11      873.39      806.33     21.25 o 
   3   5  11      111.23      137.62      9.92 o 
   5   5  11      448.53      459.89     26.87 o 
   7   5  11      595.51      556.82     17.51 o 
   9   5  11      250.62      281.19     21.63 o 
  11   5  11       22.31        8.77     14.88 o 
 -12   6  11        2.27       -7.13      8.70 o 
 -10   6  11      460.29      398.89     17.49 o 
  -8   6  11      660.85      589.66     20.17 o 
  -6   6  11      537.40      523.00     17.37 o 
  -4   6  11     1181.62     1100.96     22.56 o 
  -2   6  11     1697.12     1513.95     25.44 o 
   0   6  11     1463.72     1298.11     25.50 o 
   2   6  11     1159.53     1109.39     41.27 o 
   4   6  11      966.52      938.88     21.87 o 
   6   6  11      493.77      492.10     17.30 o 
   8   6  11      265.10      256.50     15.62 o 
  10   6  11      365.35      427.22     42.10 o 
 -11   7  11      100.43      115.74     31.57 o 
  -9   7  11        0.85       -0.90     10.72 o 
  -7   7  11       77.46       59.64     14.19 o 
  -5   7  11       72.59       64.65     12.70 o 
  -3   7  11      496.44      451.60     26.29 o 
  -1   7  11      564.21      471.60     17.51 o 
   1   7  11     1198.03     1139.60     35.50 o 
   3   7  11      434.06      426.12     25.72 o 
   5   7  11      632.53      657.43     22.82 o 
   7   7  11      539.93      582.22     27.49 o 
   9   7  11      281.27      314.47     37.24 o 
  -8   8  11       12.65       22.16      9.40 o 
  -6   8  11        0.11       -7.64      7.64 o 
  -4   8  11        0.06       -0.31      7.64 o 
  -2   8  11        1.11        8.06      8.78 o 
   0   8  11       38.42       15.95     34.11 o 
   2   8  11        1.49      -11.57     12.28 o 
   4   8  11       16.72       21.75     10.20 o 
   6   8  11       37.82       67.18     19.44 o 
  -7   9  11        0.00        5.27      9.18 o 
  -5   9  11        3.68       11.15     12.11 o 
  -3   9  11        0.28        3.78      9.46 o 
  -1   9  11       15.08        0.77     13.31 o 
   1   9  11        6.16      -11.98     11.98 o 
   3   9  11        0.19        8.20     42.36 o 
   5   9  11       17.57      -15.02     15.02 o 
 -16   0  12        3.22       10.16     15.19 o 
 -14   0  12        2.94       -5.21     12.67 o 
 -12   0  12       10.08       35.59     14.67 o 
 -10   0  12        7.70        4.43      8.79 o 
  -8   0  12     4766.25     4975.19     68.10 o 
  -6   0  12      748.91      722.01     16.49 o 
  -4   0  12        9.41        4.51      7.46 o 
  -2   0  12     3035.82     3399.26     59.72 o 
   0   0  12      135.69      163.59      8.50 o 
   2   0  12      566.04      598.47     24.56 o 
   4   0  12      840.99      896.01     35.85 o 
   6   0  12       76.79       78.99     17.62 o 
   8   0  12        0.27       -3.91     13.80 o 
  10   0  12       90.25       96.87     23.44 o 
  12   0  12       86.67       84.71     25.61 o 
 -15   1  12        9.58        2.36      9.79 o 
 -13   1  12       38.65       38.82     11.10 o 
 -11   1  12        5.95       21.05      7.97 o 
  -9   1  12        5.32       12.45     11.10 o 
  -7   1  12     1179.44     1088.08     14.82 o 
  -5   1  12        1.02       -4.17      4.46 o 
  -3   1  12      696.33      707.80     13.84 o 
  -1   1  12      537.94      568.65     11.47 o 
   1   1  12      544.72      564.70      9.25 o 
   3   1  12      362.05      356.51     10.60 o 
   5   1  12       44.56       64.70     10.65 o 
   7   1  12      315.49      271.69     17.88 o 
   9   1  12        5.90       -3.72     16.36 o 
  11   1  12       48.84       43.13     15.05 o 
  13   1  12        3.20      -14.77     14.77 o 
 -14   2  12        0.10        0.51     13.03 o 
 -12   2  12      113.23      135.67     12.15 o 
 -10   2  12       31.53       27.60      8.37 o 
  -8   2  12      749.67      692.71     16.81 o 
  -6   2  12       31.33       33.47      6.40 o 
  -4   2  12      585.07      630.98     11.48 o 
  -2   2  12      270.63      256.29      8.24 o 
   0   2  12      815.99      915.62     15.92 o 
   2   2  12     1921.78     2066.59     32.97 o 
   4   2  12        0.61        2.93      5.55 o 
   6   2  12      836.93      928.59     29.64 o 
   8   2  12      683.36      618.26     26.66 o 
  10   2  12      439.41      419.51     25.14 o 
  12   2  12       43.27       30.32     15.69 o 
 -15   3  12       57.76       38.98     10.52 o 
 -13   3  12      165.96      175.94     13.88 o 
 -11   3  12      475.59      447.48     17.75 o 
  -9   3  12      405.04      345.80     18.54 o 
  -7   3  12      475.16      402.59     16.16 o 
  -5   3  12      723.46      752.69     25.29 o 
  -3   3  12       20.79       26.64      4.59 o 
  -1   3  12      127.08      124.45      8.19 o 
   1   3  12      290.85      279.30     10.47 o 
   3   3  12       84.03       88.23     10.00 o 
   5   3  12       45.52       45.11      7.21 o 
   7   3  12      226.98      214.47     22.52 o 
   9   3  12        6.29      -10.65     10.65 o 
  11   3  12       65.89       60.89     15.89 o 
 -14   4  12      121.44      155.89     14.67 o 
 -12   4  12        3.41       22.55      8.81 o 
 -10   4  12      664.59      662.00     19.31 o 
  -8   4  12      104.48      100.28      9.89 o 
  -6   4  12       38.88       34.75      7.74 o 
  -4   4  12        4.18        9.76      6.22 o 
  -2   4  12      373.97      362.54     18.29 o 
   0   4  12       37.05       31.07      5.77 o 
   2   4  12      896.48      876.52     20.92 o 
   4   4  12      691.85      693.47     21.91 o 
   6   4  12      102.15       87.52      9.06 o 
   8   4  12       29.11       20.25      9.72 o 
  10   4  12        0.43       -2.92     20.09 o 
  12   4  12       16.58       14.33     16.66 o 
 -13   5  12       72.06       75.59     12.39 o 
 -11   5  12      230.28      246.83     15.62 o 
  -9   5  12       26.69       18.14      8.28 o 
  -7   5  12       11.27        5.70      7.34 o 
  -5   5  12      164.13      154.84     14.88 o 
  -3   5  12      216.31      197.50     10.51 o 
  -1   5  12       48.97       64.15     13.30 o 
   1   5  12       40.44       28.53     10.22 o 
   3   5  12      471.71      524.20     16.48 o 
   5   5  12       34.88       35.79      8.28 o 
   7   5  12      295.85      313.51     17.70 o 
   9   5  12       93.76       61.64     16.11 o 
  11   5  12       78.78       72.67     17.87 o 
 -12   6  12       33.41       35.72     10.45 o 
 -10   6  12      248.69      280.66     15.81 o 
  -8   6  12        2.30       -4.36      9.80 o 
  -6   6  12       78.06       84.63     14.61 o 
  -4   6  12       37.37       44.30      8.46 o 
  -2   6  12        1.08        8.49      7.67 o 
   0   6  12       35.25       54.88     12.58 o 
   2   6  12       56.22       55.29     12.72 o 
   4   6  12     1250.81     1241.11     25.27 o 
   6   6  12      234.03      238.56     20.03 o 
   8   6  12      369.87      383.71     59.93 o 
  10   6  12      288.73      236.78     36.98 o 
 -11   7  12       18.22       -4.23      8.84 o 
  -9   7  12       95.06       81.57     15.10 o 
  -7   7  12       31.64       42.01     19.96 o 
  -5   7  12        0.60       -4.69      8.04 o 
  -3   7  12        5.87        1.43      7.09 o 
  -1   7  12       67.97       83.92     23.96 o 
   1   7  12      189.80      229.06     19.83 o 
   3   7  12      201.28      223.38     17.83 o 
   5   7  12      107.58       90.31     21.43 o 
   7   7  12      391.57      397.41     57.76 o 
   9   7  12      115.68      113.44     30.38 o 
  -8   8  12       30.79       59.25     11.38 o 
  -6   8  12      184.85      204.95     14.26 o 
  -4   8  12       85.47       92.04     10.83 o 
  -2   8  12      164.55      160.69     19.16 o 
   0   8  12      585.95      629.86     30.12 o 
   2   8  12       76.61       80.83     16.32 o 
   4   8  12        5.43       -4.92      9.19 o 
   6   8  12        4.96       -7.03     14.06 o 
  -5   9  12       21.59       33.91     10.27 o 
  -3   9  12        1.08       -0.55     12.70 o 
  -1   9  12       45.35       41.06     18.79 o 
   1   9  12       28.07       40.37     20.09 o 
   3   9  12       10.88        3.35     35.28 o 
 -15   1  13        1.14       -5.32      9.54 o 
 -13   1  13       67.09       87.82     17.27 o 
 -11   1  13      442.35      438.51     17.06 o 
  -9   1  13     1257.24     1296.58     28.93 o 
  -7   1  13      232.84      231.45      8.68 o 
  -5   1  13      285.48      336.65     10.85 o 
  -3   1  13     2036.04     2410.95     29.19 o 
  -1   1  13     1202.08     1127.12     16.97 o 
   1   1  13      180.80      132.77      7.22 o 
   3   1  13      194.28      245.57     14.88 o 
   5   1  13       34.80       34.75      9.95 o 
   7   1  13      836.16      745.24     27.83 o 
   9   1  13      166.00      169.31     17.89 o 
  11   1  13      183.62      175.42     38.28 o 
  13   1  13        2.50       -4.03     15.21 o 
 -14   2  13        5.89       16.13      8.80 o 
 -12   2  13       15.16        7.38      8.00 o 
 -10   2  13      873.02      836.25     27.16 o 
  -8   2  13       16.92       18.52      6.54 o 
  -6   2  13       33.96       37.16      6.68 o 
  -4   2  13      256.53      255.30     10.22 o 
  -2   2  13       54.25       27.39      4.76 o 
   0   2  13       50.77       68.07      8.85 o 
   2   2  13     1319.26     1198.66     24.21 o 
   4   2  13      320.18      311.94     17.53 o 
   6   2  13      351.19      318.34     19.00 o 
   8   2  13       16.19        0.78     10.62 o 
  10   2  13        0.02        1.16     12.18 o 
  12   2  13        0.01       -5.40     20.14 o 
 -15   3  13      133.57      144.49     14.40 o 
 -13   3  13      155.63      158.43     13.57 o 
 -11   3  13      686.60      676.67     21.85 o 
  -9   3  13      516.72      581.36     18.52 o 
  -7   3  13     1323.10     1292.96     23.34 o 
  -5   3  13       28.48       42.16      6.91 o 
  -3   3  13     1930.84     2103.37     30.47 o 
  -1   3  13      265.00      260.01      9.15 o 
   1   3  13      639.65      626.57     14.91 o 
   3   3  13       48.06       50.98      7.10 o 
   5   3  13      291.59      267.63     27.69 o 
   7   3  13       39.95       36.09     35.28 o 
   9   3  13      367.65      436.68     25.29 o 
  11   3  13       32.30       30.43     19.40 o 
 -14   4  13       80.57       96.47     13.15 o 
 -12   4  13      141.55      147.20     16.80 o 
 -10   4  13     1430.16     1330.87     27.11 o 
  -8   4  13      828.35      821.55     23.67 o 
  -6   4  13        6.69       -1.16      6.52 o 
  -4   4  13     1034.95      932.00     20.46 o 
  -2   4  13      229.02      223.84     11.23 o 
   0   4  13        0.04        3.96      8.81 o 
   2   4  13      108.57      103.41      8.64 o 
   4   4  13       34.62       43.43      7.99 o 
   6   4  13      155.30      145.66     13.78 o 
   8   4  13       37.07       26.77     10.35 o 
  10   4  13       31.05       52.80     16.42 o 
 -13   5  13      117.64      136.05     14.35 o 
 -11   5  13      110.04      119.13     12.99 o 
  -9   5  13      995.24     1038.67     29.12 o 
  -7   5  13        2.95        1.51      7.12 o 
  -5   5  13      728.79      761.29     19.22 o 
  -3   5  13      162.35      162.24     10.11 o 
  -1   5  13       10.66        8.55     10.39 o 
   1   5  13      194.70      177.62     18.57 o 
   3   5  13        0.17       -5.73      6.89 o 
   5   5  13       15.14       27.62      7.96 o 
   7   5  13      176.54      145.24     14.54 o 
   9   5  13       18.87        8.92     12.15 o 
  11   5  13       88.62       66.32     19.01 o 
 -12   6  13       28.92       43.02     11.26 o 
 -10   6  13      105.20      104.90     12.15 o 
  -8   6  13       55.08       50.36      9.48 o 
  -6   6  13       34.37       20.15      8.18 o 
  -4   6  13        7.94        4.72      6.67 o 
  -2   6  13       36.28       42.55      8.57 o 
   0   6  13      823.56      820.90     29.35 o 
   2   6  13      529.14      490.17     23.13 o 
   4   6  13      854.60      815.94     23.62 o 
   6   6  13     1172.14     1205.30     28.06 o 
   8   6  13      661.43      669.04     31.56 o 
 -11   7  13      122.06      157.13     14.56 o 
  -9   7  13      327.78      363.69     18.47 o 
  -7   7  13        1.92       -6.01     15.01 o 
  -5   7  13        9.95        7.54      7.89 o 
  -3   7  13       72.83       80.41     11.09 o 
  -1   7  13      170.49      188.65     18.23 o 
   1   7  13      605.67      612.30     27.60 o 
   3   7  13      128.59      120.30     12.70 o 
   5   7  13      267.93      252.06     16.40 o 
   7   7  13      314.96      297.58     23.44 o 
  -8   8  13        8.94        2.00      8.89 o 
  -6   8  13       61.85       63.66     10.37 o 
  -4   8  13       29.02       18.69      8.53 o 
  -2   8  13       22.92        0.55     12.17 o 
   0   8  13       28.44        8.74     34.89 o 
   2   8  13       18.29       15.60     10.12 o 
   4   8  13        0.37       -6.22      9.15 o 
   6   8  13       41.27       49.91     18.49 o 
  -5   9  13        1.05        1.25     17.94 o 
  -3   9  13       13.65       -9.15     18.75 o 
  -1   9  13       34.19       70.06     17.78 o 
   1   9  13       69.96       85.79     23.57 o 
   3   9  13        0.57      -11.36     13.89 o 
 -14   0  14      772.17      939.50     44.44 o 
 -12   0  14      217.02      211.01     23.96 o 
 -10   0  14     3236.81     3465.23     80.64 o 
  -8   0  14     5476.53     5467.88     74.12 o 
  -6   0  14      398.12      370.14     14.19 o 
  -4   0  14       74.59       42.53     10.42 o 
  -2   0  14      587.28      684.23     17.83 o 
   0   0  14      813.35      774.74     41.71 o 
   2   0  14     2919.18     3011.71     71.52 o 
   4   0  14      196.99      169.95     19.96 o 
   6   0  14      182.94      139.40     20.92 o 
   8   0  14     1621.79     1498.74     56.77 o 
  10   0  14       90.02       50.60     20.22 o 
  12   0  14       38.63       75.51     24.30 o 
 -15   1  14        2.56       -0.86     10.40 o 
 -13   1  14       11.12        6.54     10.21 o 
 -11   1  14       50.31       41.58      8.77 o 
  -9   1  14       46.13       48.32      8.45 o 
  -7   1  14       23.59       22.52      6.31 o 
  -5   1  14      130.36      110.61      7.46 o 
  -3   1  14      187.04      193.50      8.67 o 
  -1   1  14       13.19        7.13      3.92 o 
   1   1  14      858.06      842.57     16.65 o 
   3   1  14      438.98      459.44     20.03 o 
   5   1  14       55.59       49.66     11.50 o 
   7   1  14      458.62      434.31     31.81 o 
   9   1  14       47.62       40.77     14.14 o 
  11   1  14      146.65      139.49     19.23 o 
 -14   2  14      283.42      335.13     34.59 o 
 -12   2  14       46.54       34.57     13.41 o 
 -10   2  14     1790.63     1968.82     34.51 o 
  -8   2  14     3486.35     3446.93     40.42 o 
  -6   2  14      364.29      322.77     12.27 o 
  -4   2  14       46.55       43.34      5.55 o 
  -2   2  14     1169.33     1232.68     44.84 o 
   0   2  14       25.10       24.38      6.07 o 
   2   2  14       20.98       21.87      6.26 o 
   4   2  14       45.38       73.37     13.02 o 
   6   2  14      437.99      454.24     22.56 o 
   8   2  14      194.23      183.45     18.15 o 
  10   2  14      122.96      106.67     17.77 o 
  12   2  14      139.40      108.43     24.52 o 
 -13   3  14      216.15      255.09     15.94 o 
 -11   3  14      108.69      102.41     11.52 o 
  -9   3  14     2670.66     2747.20     44.70 o 
  -7   3  14      655.36      657.73     17.51 o 
  -5   3  14      343.97      293.08     11.52 o 
  -3   3  14      613.48      668.81     17.47 o 
  -1   3  14      647.87      676.69     16.68 o 
   1   3  14      169.29      162.17      8.89 o 
   3   3  14      130.37      112.10      8.51 o 
   5   3  14       75.92       76.15     13.17 o 
   7   3  14      331.13      305.56     21.38 o 
   9   3  14       14.82        0.93     12.74 o 
  11   3  14       45.45       38.38     17.04 o 
 -14   4  14       64.42       76.13     12.19 o 
 -12   4  14       52.79       56.40     10.73 o 
 -10   4  14       28.99       31.33      9.54 o 
  -8   4  14      109.81      145.34     17.60 o 
  -6   4  14       54.22       59.91      8.52 o 
  -4   4  14       92.99       82.50      8.39 o 
  -2   4  14      142.28      130.42      9.25 o 
   0   4  14      144.97      114.31      9.76 o 
   2   4  14       94.69       76.64      8.33 o 
   4   4  14       23.17       42.81     14.80 o 
   6   4  14       99.15      133.25     13.66 o 
   8   4  14      143.52      170.56     18.37 o 
  10   4  14        0.23      -18.40     18.40 o 
 -13   5  14       46.96       79.87     12.30 o 
 -11   5  14       51.90       35.01     10.12 o 
  -9   5  14     1104.26     1069.89     24.99 o 
  -7   5  14      250.81      246.14     13.04 o 
  -5   5  14       64.02       46.15     11.65 o 
  -3   5  14      222.21      210.80     12.42 o 
  -1   5  14      118.12      110.37     13.86 o 
   1   5  14       94.26      100.67     13.58 o 
   3   5  14        0.19       -6.71      6.71 o 
   5   5  14       39.82       38.06     11.27 o 
   7   5  14        0.00       -7.30      9.37 o 
   9   5  14        5.48        6.64     13.22 o 
 -12   6  14        1.26        1.92      9.52 o 
 -10   6  14        9.98       23.92     11.30 o 
  -8   6  14       21.82       21.34      8.57 o 
  -6   6  14      118.06      128.69     10.96 o 
  -4   6  14       31.27       36.96      8.09 o 
  -2   6  14       25.96       37.83     20.61 o 
   0   6  14       10.40        4.72     17.62 o 
   2   6  14       87.33      108.98     11.69 o 
   4   6  14       12.96        6.19      8.75 o 
   6   6  14       36.95       22.99     12.89 o 
   8   6  14      148.30      168.86     20.53 o 
  -9   7  14        0.07       -1.35     10.16 o 
  -7   7  14        1.82       -2.04      8.01 o 
  -5   7  14       69.23       58.63     10.72 o 
  -3   7  14       75.44       90.40     18.36 o 
  -1   7  14       87.83       85.90     14.98 o 
   1   7  14      324.26      342.13     55.77 o 
   3   7  14        0.00       10.45      9.13 o 
   5   7  14       51.68       56.90     11.73 o 
   7   7  14        0.05        8.16     16.32 o 
  -8   8  14       34.91       27.26     10.47 o 
  -6   8  14        3.87       -0.43     10.70 o 
  -4   8  14        7.63       13.94      9.84 o 
  -2   8  14        0.17       20.75     13.65 o 
   0   8  14      113.51      109.08     17.78 o 
   2   8  14      137.94      104.88     17.21 o 
   4   8  14       96.33      106.60     16.78 o 
  -3   9  14        1.16      -13.06     13.06 o 
  -1   9  14        2.23       10.01     15.11 o 
   1   9  14        0.45       21.07     15.55 o 
 -15   1  15       27.16        5.46     10.14 o 
 -13   1  15      186.77      187.51     17.35 o 
 -11   1  15      665.48      631.97     20.07 o 
  -9   1  15       45.03       37.93      8.09 o 
  -7   1  15      578.31      542.02     14.83 o 
  -5   1  15      279.41      260.76     11.57 o 
  -3   1  15      141.86      130.29     10.94 o 
  -1   1  15       10.14       24.17      8.03 o 
   1   1  15      518.64      518.50     20.45 o 
   3   1  15      472.85      369.05     19.31 o 
   5   1  15      280.50      232.88     17.74 o 
   7   1  15       17.07       11.25     18.01 o 
   9   1  15      190.12      175.03     19.37 o 
  11   1  15        7.40      -13.91     13.91 o 
 -14   2  15        7.57        4.01     10.41 o 
 -12   2  15        4.01        4.98      8.01 o 
 -10   2  15      104.41      100.94     10.70 o 
  -8   2  15      758.47      780.24     23.12 o 
  -6   2  15       14.76       20.61      6.21 o 
  -4   2  15       12.61       18.52      5.26 o 
  -2   2  15      161.29      167.24      7.75 o 
   0   2  15      255.92      230.38     10.46 o 
   2   2  15      224.15      214.11     15.12 o 
   4   2  15        0.14       10.25     18.01 o 
   6   2  15        6.57        2.94     10.86 o 
   8   2  15        2.66       14.77     11.99 o 
  10   2  15       13.05       -9.98     13.11 o 
 -13   3  15       63.34       74.97     11.63 o 
 -11   3  15      347.95      332.25     28.28 o 
  -9   3  15      762.69      792.54     24.11 o 
  -7   3  15     1164.49     1107.37     21.90 o 
  -5   3  15      258.14      278.40     11.80 o 
  -3   3  15      484.52      462.42     24.13 o 
  -1   3  15       61.65       82.45      8.53 o 
   1   3  15      214.28      181.76      9.77 o 
   3   3  15       11.47        7.55      8.14 o 
   5   3  15      127.40      103.31     18.23 o 
   7   3  15       10.28        6.57     11.45 o 
   9   3  15       92.90       98.53     16.95 o 
  11   3  15        3.18        8.95     15.84 o 
 -12   4  15        0.01       -7.97      8.25 o 
 -10   4  15       15.08       29.23     13.03 o 
  -8   4  15     1138.44     1192.57     24.61 o 
  -6   4  15      389.19      348.00     13.51 o 
  -4   4  15      402.78      444.21     16.67 o 
  -2   4  15      514.57      447.58     20.74 o 
   0   4  15     1192.30     1075.84     29.58 o 
   2   4  15       56.98       61.22      8.35 o 
   4   4  15      136.52      148.39     13.40 o 
   6   4  15      101.76       68.58     11.85 o 
   8   4  15        6.04       24.69     18.61 o 
  10   4  15        0.18       -4.74     14.09 o 
 -11   5  15       37.36       27.77      9.90 o 
  -9   5  15      107.03      133.82     11.91 o 
  -7   5  15      173.15      180.66     12.16 o 
  -5   5  15      586.83      585.13     17.16 o 
  -3   5  15      610.97      637.20     22.48 o 
  -1   5  15     1825.14     1902.43     42.76 o 
   1   5  15     2477.30     2479.83     48.51 o 
   3   5  15      284.37      354.24     14.55 o 
   5   5  15      347.16      383.73     19.34 o 
   7   5  15      151.88      137.12     15.42 o 
   9   5  15       70.41       58.90     16.16 o 
 -10   6  15        2.48       19.25      9.56 o 
  -8   6  15       35.84       46.39     10.04 o 
  -6   6  15       34.64       36.50      9.12 o 
  -4   6  15        1.35        5.30     10.80 o 
  -2   6  15        5.19       16.51     12.04 o 
   0   6  15        0.41       -2.88     10.56 o 
   2   6  15      290.48      268.07     15.93 o 
   4   6  15       29.41       22.50      9.42 o 
   6   6  15      183.40      150.49     16.51 o 
   8   6  15      112.72       82.78     18.04 o 
  -9   7  15       22.85       18.33      8.96 o 
  -7   7  15      143.23      132.42     12.72 o 
  -5   7  15      149.87      146.32     12.05 o 
  -3   7  15      117.08      119.86     17.89 o 
  -1   7  15      815.00      824.92     31.78 o 
   1   7  15      442.18      513.69     26.21 o 
   3   7  15        2.77        0.34      8.72 o 
   5   7  15        4.70        4.15     21.40 o 
   7   7  15        0.14       -0.95     16.49 o 
  -6   8  15        7.64        4.20      8.39 o 
  -4   8  15        4.42      -11.08     11.08 o 
  -2   8  15        1.84      -11.33     11.33 o 
   0   8  15       27.05       20.16     13.92 o 
   2   8  15        0.10       -3.47      9.04 o 
   4   8  15       40.47       45.97     12.04 o 
  -1   9  15      145.70      184.38     22.63 o 
 -14   0  16      634.19      586.93     36.98 o 
 -12   0  16      883.01      934.81     42.44 o 
 -10   0  16       17.56       26.56     13.97 o 
  -8   0  16      730.20      682.95     22.19 o 
  -6   0  16     1141.61     1196.80     30.08 o 
  -4   0  16      955.83      931.77     31.59 o 
  -2   0  16      681.13      625.39     36.15 o 
   0   0  16      224.21      256.75     21.96 o 
   2   0  16      214.55      214.48     21.09 o 
   4   0  16     1093.87     1146.86     45.92 o 
   6   0  16      122.18       70.13     19.01 o 
   8   0  16      157.19      140.96     24.65 o 
  10   0  16        2.68       -9.55     16.75 o 
 -13   1  16       23.46       29.73     23.04 o 
 -11   1  16      174.44      178.20     15.58 o 
  -9   1  16       42.96       57.63      9.00 o 
  -7   1  16        0.13       -5.57      5.57 o 
  -5   1  16       96.04       74.28      8.29 o 
  -3   1  16       21.11       15.53      5.61 o 
  -1   1  16       92.24      104.32      8.01 o 
   1   1  16       72.89       43.76     10.23 o 
   3   1  16      355.58      313.36     18.58 o 
   5   1  16       51.18       43.41     12.20 o 
   7   1  16       22.99       43.56     12.52 o 
   9   1  16       78.29      102.71     28.43 o 
  11   1  16       76.62       63.67     18.10 o 
 -14   2  16      104.47      116.27     15.83 o 
 -12   2  16       66.90       56.61     14.34 o 
 -10   2  16        4.54        7.58      9.93 o 
  -8   2  16       29.33       30.55      7.32 o 
  -6   2  16      270.92      300.94     14.69 o 
  -4   2  16       80.65       83.42     10.04 o 
  -2   2  16      231.94      180.47     10.13 o 
   0   2  16       38.99       42.33      6.90 o 
   2   2  16       96.01       90.14     12.88 o 
   4   2  16       58.73       62.15     12.63 o 
   6   2  16      232.33      219.13     18.18 o 
   8   2  16       42.80       35.28     13.69 o 
  10   2  16      264.97      337.74     26.52 o 
 -13   3  16      412.84      455.02     24.69 o 
 -11   3  16        0.67       -6.53      7.39 o 
  -9   3  16      118.18      108.69     10.28 o 
  -7   3  16     1025.71      910.01     20.30 o 
  -5   3  16      665.43      612.09     18.63 o 
  -3   3  16      614.72      592.20     17.60 o 
  -1   3  16     1100.15     1021.26     22.15 o 
   1   3  16     2508.14     2457.51     32.52 o 
   3   3  16       11.72       28.83      9.37 o 
   5   3  16      269.11      271.25     19.54 o 
   7   3  16      199.04      160.06     18.46 o 
   9   3  16       46.07       32.51     14.80 o 
  11   3  16       12.18        0.70     16.02 o 
 -12   4  16      334.48      394.69     19.31 o 
 -10   4  16      152.98      104.90     12.03 o 
  -8   4  16     1867.78     1858.35     31.06 o 
  -6   4  16      366.40      298.94     13.16 o 
  -4   4  16      646.13      590.02     18.88 o 
  -2   4  16      109.40      111.64     18.44 o 
   0   4  16      764.51      658.30     25.61 o 
   2   4  16      150.29      191.82     13.53 o 
   4   4  16        0.05      -10.40     12.39 o 
   6   4  16        3.27        4.04      9.23 o 
   8   4  16       16.11       17.14     23.48 o 
  10   4  16       93.52      115.09     19.92 o 
 -11   5  16        2.57        9.93     12.90 o 
  -9   5  16        3.36        6.68     11.80 o 
  -7   5  16      260.37      231.93     13.31 o 
  -5   5  16      408.32      376.73     14.75 o 
  -3   5  16        7.70        5.26     20.79 o 
  -1   5  16      864.82      837.52     38.76 o 
   1   5  16      479.62      416.47     19.85 o 
   3   5  16       27.22       33.37     13.55 o 
   5   5  16      100.41       92.00     13.28 o 
   7   5  16      112.90       94.64     14.56 o 
   9   5  16      104.11      109.39     19.66 o 
 -10   6  16       15.57       16.56     11.90 o 
  -8   6  16      650.44      648.12     21.08 o 
  -6   6  16      592.68      642.98     19.57 o 
  -4   6  16      176.75      212.49     19.66 o 
  -2   6  16       59.82       72.85     14.72 o 
   0   6  16      884.26      904.89     31.50 o 
   2   6  16       12.80        8.75      8.71 o 
   4   6  16       13.84       -6.81     19.40 o 
   6   6  16        0.07        2.00     16.62 o 
   8   6  16        0.00       -0.65     21.48 o 
  -9   7  16       10.10       -6.01      8.44 o 
  -7   7  16       15.27       10.53      8.35 o 
  -5   7  16        0.10        0.62     24.33 o 
  -3   7  16       85.31       63.46     15.42 o 
  -1   7  16        0.04       10.48     22.31 o 
   1   7  16       59.24       53.87     15.54 o 
   3   7  16       16.82       19.97     10.32 o 
   5   7  16       30.56       57.62     16.39 o 
  -6   8  16      362.45      428.90     23.75 o 
  -4   8  16       46.77        1.11     14.72 o 
  -2   8  16       90.34       68.28     24.17 o 
   0   8  16      349.45      370.34     25.53 o 
   2   8  16        6.38       -5.20      9.57 o 
 -13   1  17      226.92      222.60     18.72 o 
 -11   1  17      460.52      473.43     52.17 o 
  -9   1  17     3388.42     3511.19     47.68 o 
  -7   1  17     1822.33     1652.21     29.86 o 
  -5   1  17      414.90      358.58     12.12 o 
  -3   1  17      237.70      167.17     10.00 o 
  -1   1  17      205.07      185.70      9.90 o 
   1   1  17     3334.19     3659.85     61.45 o 
   3   1  17      554.13      509.96     22.68 o 
   5   1  17        2.58        4.86     10.18 o 
   7   1  17      509.51      491.88     25.47 o 
   9   1  17      250.99      200.99     21.26 o 
  11   1  17       81.46       81.93     19.70 o 
 -14   2  17       62.73       81.11     14.39 o 
 -12   2  17        3.75        8.25      8.41 o 
 -10   2  17      336.03      291.80     15.19 o 
  -8   2  17        1.30       13.53      6.94 o 
  -6   2  17        5.14        5.16      7.27 o 
  -4   2  17      238.67      234.27     14.08 o 
  -2   2  17       69.09       69.44      8.21 o 
   0   2  17      544.05      531.92     50.91 o 
   2   2  17      901.67      969.81     29.80 o 
   4   2  17       36.80       34.33     11.85 o 
   6   2  17      139.47      135.56     16.33 o 
   8   2  17       11.17       13.31     12.42 o 
  10   2  17       12.60        9.33     20.05 o 
 -13   3  17       27.00       29.05     12.02 o 
 -11   3  17      354.30      402.78     44.01 o 
  -9   3  17       41.98       53.92      9.43 o 
  -7   3  17       29.25       31.41      7.72 o 
  -5   3  17      575.95      570.29     23.44 o 
  -3   3  17      438.59      383.80     20.02 o 
  -1   3  17     1313.52     1245.68     44.53 o 
   1   3  17     2061.98     2140.49     49.42 o 
   3   3  17     2057.78     2152.26     39.68 o 
   5   3  17      129.84      144.96     16.50 o 
   7   3  17      487.58      481.42     26.04 o 
   9   3  17      374.86      357.35     38.23 o 
 -12   4  17       13.76       28.80     10.22 o 
 -10   4  17      188.86      162.05     23.69 o 
  -8   4  17       20.51       15.64      8.26 o 
  -6   4  17      118.94      123.28     10.21 o 
  -4   4  17      260.92      300.93     19.41 o 
  -2   4  17       29.53        8.63     16.97 o 
   0   4  17     1550.07     1532.61     30.79 o 
   2   4  17     1476.09     1448.38     38.79 o 
   4   4  17      245.21      265.94     16.90 o 
   6   4  17      199.47      172.81     15.29 o 
   8   4  17      401.07      479.97     69.29 o 
 -11   5  17       73.89       66.44     11.32 o 
  -9   5  17        0.43      -10.11     10.11 o 
  -7   5  17      147.82      196.51     12.93 o 
  -5   5  17       10.87       22.98      8.96 o 
  -3   5  17       46.56       78.85     27.69 o 
  -1   5  17        2.44       -6.26     14.58 o 
   1   5  17      224.01      279.75     15.76 o 
   3   5  17       14.99       26.04     13.01 o 
   5   5  17      256.33      228.73     17.34 o 
   7   5  17      162.01      189.77     17.87 o 
 -10   6  17       70.89       41.14     14.73 o 
  -8   6  17      204.97      189.21     13.69 o 
  -6   6  17        0.36        3.02      7.62 o 
  -4   6  17        2.78       -0.27     10.92 o 
  -2   6  17       17.90       34.16     13.76 o 
   0   6  17      322.88      314.64     21.04 o 
   2   6  17       64.02       41.26     10.42 o 
   4   6  17       70.47       61.56     16.15 o 
   6   6  17       12.75       28.43     15.07 o 
  -7   7  17       10.79        2.14      8.53 o 
  -5   7  17       19.02       -3.22     12.15 o 
  -3   7  17       16.56       17.75     13.80 o 
  -1   7  17       21.90        0.44     21.40 o 
   1   7  17      104.65       52.34     21.22 o 
   3   7  17       33.97       23.18     14.90 o 
   5   7  17       19.88      -16.66     37.84 o 
  -4   8  17       40.20       32.77     31.51 o 
  -2   8  17       34.23       38.40     20.57 o 
   0   8  17        2.81      -11.80     11.80 o 
   2   8  17        8.83        7.39     10.34 o 
 -14   0  18       13.41        2.00     14.06 o 
 -12   0  18      338.11      295.98     27.43 o 
 -10   0  18      601.84      688.31     36.19 o 
  -8   0  18      415.06      493.88     29.16 o 
  -6   0  18     3040.42     3149.63     97.86 o 
  -4   0  18     3971.51     3947.00     57.94 o 
  -2   0  18     1952.86     2000.60     58.24 o 
   0   0  18     3471.90     3480.50     83.07 o 
   2   0  18    10926.50    11721.51    210.31 o 
   4   0  18      841.78      786.39     41.58 o 
   6   0  18      650.57      749.76     42.36 o 
   8   0  18       72.72       45.31     21.44 o 
  10   0  18       71.86       22.83     23.17 o 
 -13   1  18        7.21        9.17     10.80 o 
 -11   1  18        4.22       11.42      9.32 o 
  -9   1  18       62.59       45.68     11.77 o 
  -7   1  18       87.35       88.37      9.78 o 
  -5   1  18        7.11        4.79      6.88 o 
  -3   1  18       13.13       19.28      7.44 o 
  -1   1  18      309.08      281.73     16.60 o 
   1   1  18       30.30       33.08     11.72 o 
   3   1  18       15.66       14.12     10.43 o 
   5   1  18       16.83       16.56     10.89 o 
   7   1  18       52.98       72.54     15.86 o 
   9   1  18       15.16       24.04     14.35 o 
 -12   2  18       19.66       12.21     10.29 o 
 -10   2  18       73.16       77.65     10.70 o 
  -8   2  18        1.01       -8.19      8.51 o 
  -6   2  18      827.20      807.56     21.42 o 
  -4   2  18      571.68      512.68     16.36 o 
  -2   2  18      504.45      534.03     16.90 o 
   0   2  18      974.24     1025.80     29.89 o 
   2   2  18     4926.75     5251.00     81.80 o 
   4   2  18      373.31      390.25     38.89 o 
   6   2  18      230.62      271.75     20.91 o 
   8   2  18      156.93      136.69     18.56 o 
  10   2  18       46.92       36.17     22.74 o 
 -13   3  18        0.43       22.42     12.58 o 
 -11   3  18       28.29       27.08      9.59 o 
  -9   3  18        3.61       -7.43      7.43 o 
  -7   3  18       32.23       34.02      8.10 o 
  -5   3  18      385.22      359.18     17.12 o 
  -3   3  18      661.79      560.89     23.91 o 
  -1   3  18       11.39        0.66      8.36 o 
   1   3  18     1706.89     1787.15     45.71 o 
   3   3  18     1026.93     1005.77     27.45 o 
   5   3  18      294.11      252.03     20.16 o 
   7   3  18      167.67      124.93     29.16 o 
   9   3  18      215.50      219.16     23.09 o 
 -12   4  18      135.42      126.62     24.37 o 
 -10   4  18       12.19       21.09      9.20 o 
  -8   4  18      303.91      284.40     14.13 o 
  -6   4  18       16.94        3.35      8.43 o 
  -4   4  18      462.60      402.67     22.68 o 
  -2   4  18      132.84       83.16     13.31 o 
   0   4  18       11.40       10.21      8.18 o 
   2   4  18       21.72       31.53     13.14 o 
   4   4  18       22.93       16.55      9.65 o 
   6   4  18       59.74       84.03     13.59 o 
   8   4  18        1.11      -17.97     18.01 o 
 -11   5  18        0.01       -6.97      9.25 o 
  -9   5  18        4.54        0.36     10.89 o 
  -7   5  18        0.21       -6.90      6.90 o 
  -5   5  18      208.62      187.28     18.96 o 
  -3   5  18      169.95      127.11     15.66 o 
  -1   5  18       50.98       57.19     12.93 o 
   1   5  18      520.10      449.08     18.70 o 
   3   5  18      597.04      567.61     29.73 o 
   5   5  18       89.74       95.27     14.76 o 
   7   5  18       33.22       51.36     13.30 o 
 -10   6  18       27.07       16.58     31.08 o 
  -8   6  18        0.44        2.25      9.28 o 
  -6   6  18        1.23      -12.14     12.14 o 
  -4   6  18      192.80      178.92     19.52 o 
  -2   6  18       42.54       48.44     25.52 o 
   0   6  18        0.19        5.81     17.75 o 
   2   6  18      103.36      131.69     25.43 o 
   4   6  18       58.59       83.70     17.49 o 
   6   6  18        4.74       -2.41     13.25 o 
  -7   7  18        3.62       -2.30     15.35 o 
  -5   7  18       55.25       84.22     17.38 o 
  -3   7  18        0.03      -10.24     12.16 o 
  -1   7  18       26.69       11.18     13.63 o 
   1   7  18        4.61        1.67      8.74 o 
   3   7  18        1.11        2.16     14.14 o 
  -4   8  18       43.05       31.02     16.44 o 
  -2   8  18        3.32      -19.75     19.75 o 
   0   8  18       15.14      -14.16     19.14 o 
 -13   1  19      162.44      148.18     16.97 o 
 -11   1  19       61.89       76.85     16.88 o 
  -9   1  19      270.62      295.84     17.73 o 
  -7   1  19      126.49      133.26     15.53 o 
  -5   1  19      476.62      480.48     16.22 o 
  -3   1  19      614.35      624.40     17.46 o 
  -1   1  19     1802.63     1742.93     39.70 o 
   1   1  19     1610.17     1586.03     38.90 o 
   3   1  19       94.09       92.69     13.82 o 
   5   1  19      379.19      379.16     22.70 o 
   7   1  19       49.37       53.66     15.27 o 
   9   1  19      203.06      216.05     23.06 o 
 -12   2  19        6.23       20.13     10.77 o 
 -10   2  19       50.45       47.28      9.45 o 
  -8   2  19      165.89      158.71     12.62 o 
  -6   2  19      165.73      123.93     15.74 o 
  -4   2  19        1.43       -1.26      9.11 o 
  -2   2  19       10.26        0.78      6.34 o 
   0   2  19      297.56      257.67     20.79 o 
   2   2  19       21.63       27.62     11.23 o 
   4   2  19       82.67       80.50     20.01 o 
   6   2  19        1.74       -8.45     11.58 o 
   8   2  19        0.76       -4.21     13.15 o 
 -11   3  19        0.24       -7.85      7.85 o 
  -9   3  19      263.63      228.95     14.16 o 
  -7   3  19      579.70      550.29     19.86 o 
  -5   3  19      579.21      459.73     30.90 o 
  -3   3  19      372.58      347.10     19.55 o 
  -1   3  19      280.13      226.48     19.60 o 
   1   3  19      195.51      193.69     14.39 o 
   3   3  19      350.27      388.46     27.38 o 
   5   3  19      148.87      134.77     17.92 o 
   7   3  19      280.22      283.79     22.68 o 
   9   3  19        8.78        8.26     14.86 o 
 -12   4  19        9.33       -1.73     10.25 o 
 -10   4  19       43.42       51.97     10.62 o 
  -8   4  19       60.41       37.64     12.19 o 
  -6   4  19      257.62      197.15     19.18 o 
  -4   4  19       26.97       17.10     20.96 o 
  -2   4  19        4.41       -6.87      9.17 o 
   0   4  19      196.41      177.25     19.35 o 
   2   4  19       83.42       87.83     15.74 o 
   4   4  19      290.82      273.84     17.87 o 
   6   4  19       56.30       48.65     12.83 o 
   8   4  19       56.81      105.15     35.95 o 
 -11   5  19       22.23       40.01     12.87 o 
  -9   5  19      121.81       88.60     11.43 o 
  -7   5  19      288.70      231.73     13.70 o 
  -5   5  19      277.30      213.57     20.47 o 
  -3   5  19        1.15       -7.35     29.08 o 
  -1   5  19      196.35      154.04     29.16 o 
   1   5  19        0.45        1.74     11.75 o 
   3   5  19      133.52      161.69     39.32 o 
   5   5  19       69.91       82.63     17.53 o 
   7   5  19       50.89       55.48     14.42 o 
  -8   6  19       25.03       44.59     12.72 o 
  -6   6  19      165.14      164.81     20.73 o 
  -4   6  19        0.86      -10.63     10.63 o 
  -2   6  19      114.96      163.86     32.77 o 
   0   6  19       87.21       81.85     12.05 o 
   2   6  19       96.25      112.18     20.83 o 
   4   6  19       27.15       42.60     15.61 o 
  -7   7  19      267.19      299.43     26.50 o 
  -5   7  19      123.40      177.63     22.74 o 
  -3   7  19        5.44        9.02     13.15 o 
  -1   7  19      216.36      221.10     20.74 o 
   1   7  19       35.72       53.02     20.35 o 
   3   7  19       64.01       70.30     17.99 o 
 -12   0  20       36.99       70.22     19.53 o 
 -10   0  20        0.00        9.46     13.97 o 
  -8   0  20        3.89       -4.08     11.63 o 
  -6   0  20       87.04      142.80     13.59 o 
  -4   0  20        0.63       10.50     12.41 o 
  -2   0  20     2350.39     2508.28     70.05 o 
   0   0  20       31.02       26.82     15.19 o 
   2   0  20        2.78       -4.43     14.15 o 
   4   0  20      481.76      507.42     35.24 o 
   6   0  20      959.37     1037.58     51.56 o 
   8   0  20      159.42      162.40     30.47 o 
 -13   1  20        0.59        7.91     10.83 o 
 -11   1  20       32.78       45.38     15.54 o 
  -9   1  20       16.73       -1.97      8.41 o 
  -7   1  20        0.76        4.00      7.44 o 
  -5   1  20      119.48       80.51     12.09 o 
  -3   1  20        1.77       -7.87      7.87 o 
  -1   1  20       26.99       11.31      9.45 o 
   1   1  20      308.19      321.38     19.65 o 
   3   1  20        2.46        3.98     10.63 o 
   5   1  20       13.02        4.62     12.24 o 
   7   1  20       22.20       17.99     13.99 o 
   9   1  20       13.97        7.79     14.41 o 
 -12   2  20       89.43      120.60     16.32 o 
 -10   2  20       17.42       27.56      8.58 o 
  -8   2  20        4.87        8.46     11.35 o 
  -6   2  20       18.73       18.86      7.73 o 
  -4   2  20       83.58      101.86     13.05 o 
  -2   2  20      257.86      289.17     36.59 o 
   0   2  20      300.14      336.98     25.30 o 
   2   2  20      343.26      361.27     25.30 o 
   4   2  20        1.75        0.53     11.93 o 
   6   2  20      223.62      202.03     32.55 o 
   8   2  20        0.52        0.60     14.54 o 
 -11   3  20       28.60       32.73     10.19 o 
  -9   3  20        1.91       -4.89      7.25 o 
  -7   3  20        0.70        2.75      7.73 o 
  -5   3  20      109.62       87.87     14.09 o 
  -3   3  20      184.65      183.65     16.17 o 
  -1   3  20       18.97        5.60     11.85 o 
   1   3  20       78.30       97.20     12.59 o 
   3   3  20      191.45      203.16     19.65 o 
   5   3  20      353.94      401.64     28.37 o 
   7   3  20       92.88       80.95     17.60 o 
 -10   4  20       14.54       15.68      9.43 o 
  -8   4  20        0.56       -8.05      8.05 o 
  -6   4  20       49.88       48.71     14.26 o 
  -4   4  20      200.66      168.96     16.96 o 
  -2   4  20      280.08      298.66     19.12 o 
   0   4  20      482.87      429.59     26.73 o 
   2   4  20     1423.96     1276.66     41.98 o 
   4   4  20      872.94      911.22     55.72 o 
   6   4  20      165.45      176.51     20.22 o 
  -9   5  20        4.99       -6.15      8.14 o 
  -7   5  20       70.43       65.73     22.87 o 
  -5   5  20       65.05       62.00     15.05 o 
  -3   5  20       39.65       20.24     19.14 o 
  -1   5  20        6.63       12.22     10.56 o 
   1   5  20       25.99       24.43     23.39 o 
   3   5  20        0.86      -10.46     17.36 o 
   5   5  20      256.84      275.99     45.13 o 
  -8   6  20       80.64       99.36     27.76 o 
  -6   6  20      155.94      168.92     20.80 o 
  -4   6  20        0.73        0.06     11.20 o 
  -2   6  20        9.07       17.86     24.39 o 
   0   6  20        4.93       -4.63     12.15 o 
   2   6  20      281.56      276.98     25.02 o 
   4   6  20      383.54      422.00     29.41 o 
  -5   7  20        0.64       19.84     14.60 o 
  -3   7  20        2.69       15.52     13.99 o 
  -1   7  20        0.74       -9.28     11.98 o 
   1   7  20        2.34        6.39     13.70 o 
 -11   1  21      113.75      142.71     16.20 o 
  -9   1  21        0.09        1.06      9.05 o 
  -7   1  21      110.53       92.05     10.58 o 
  -5   1  21     1462.23     1294.82     34.55 o 
  -3   1  21      580.56      526.99     22.82 o 
  -1   1  21      110.99       83.46     12.90 o 
   1   1  21     3265.15     3663.11     67.28 o 
   3   1  21     1140.56     1058.08     35.23 o 
   5   1  21      688.95      684.74     43.66 o 
   7   1  21      129.49      142.57     19.59 o 
 -12   2  21       13.16       13.03     11.71 o 
 -10   2  21        0.00        7.68     12.98 o 
  -8   2  21        9.72       -7.97      8.45 o 
  -6   2  21       86.52       75.77     15.23 o 
  -4   2  21      496.68      468.82     22.03 o 
  -2   2  21        0.00        8.32     20.66 o 
   0   2  21      319.74      318.22     20.11 o 
   2   2  21      221.24      222.27     19.08 o 
   4   2  21       39.46       40.59     15.54 o 
   6   2  21        3.10       -5.76     25.04 o 
   8   2  21        5.64       20.44     14.90 o 
 -11   3  21        4.41        7.21      8.63 o 
  -9   3  21       15.54       43.96     11.56 o 
  -7   3  21       84.50       81.97     15.55 o 
  -5   3  21       57.19       51.24     12.98 o 
  -3   3  21        0.08        3.30     22.05 o 
  -1   3  21      197.48      187.56     22.22 o 
   1   3  21        2.26       15.07     11.97 o 
   3   3  21        2.06        0.93     16.48 o 
   5   3  21      219.07      250.82     34.20 o 
   7   3  21      171.16      180.37     21.19 o 
 -10   4  21        8.98       32.42     13.88 o 
  -8   4  21        0.30       -5.18     17.92 o 
  -6   4  21      124.76      118.72     17.11 o 
  -4   4  21      243.97      247.49     25.95 o 
  -2   4  21       37.28       52.95     25.52 o 
   0   4  21      101.03       92.87     20.92 o 
   2   4  21      335.69      323.88     24.58 o 
   4   4  21       11.07        5.68     12.30 o 
   6   4  21       12.34       26.26     19.59 o 
  -9   5  21        0.02      -10.74     21.65 o 
  -7   5  21       63.21       67.71     25.48 o 
  -5   5  21        3.64        2.69     14.50 o 
  -3   5  21        0.37      -10.10     10.10 o 
  -1   5  21       12.31        9.43     12.41 o 
   1   5  21       22.76       15.60     13.10 o 
   3   5  21        1.17       -9.07     11.98 o 
   5   5  21       11.13        0.32     14.10 o 
  -6   6  21       65.46       57.58     28.82 o 
  -4   6  21       18.91       20.04     14.84 o 
  -2   6  21      141.15      136.03     24.69 o 
   0   6  21       19.90        2.90     21.92 o 
   2   6  21      237.55      260.13     37.32 o 
 -12   0  22       19.03       19.10     16.93 o 
 -10   0  22       65.69      100.60     20.40 o 
  -8   0  22      117.66       99.47     18.23 o 
  -6   0  22       95.38      114.57     21.79 o 
  -4   0  22      697.33      616.00     35.67 o 
  -2   0  22       14.99       33.42     14.93 o 
   0   0  22       16.13       17.79     14.84 o 
   2   0  22      433.89      530.85     38.10 o 
   4   0  22      451.52      434.86     36.02 o 
   6   0  22      663.43      741.43     48.17 o 
 -11   1  22       18.84       21.40     11.67 o 
  -9   1  22        7.68       26.59     10.53 o 
  -7   1  22       32.67       37.10      9.44 o 
  -5   1  22        5.33       19.31     12.33 o 
  -3   1  22        5.65       -9.03     12.41 o 
  -1   1  22        0.00        1.54      9.60 o 
   1   1  22       17.87       30.42     11.75 o 
   3   1  22       21.65       -0.09     10.53 o 
   5   1  22       36.47       33.64     22.74 o 
   7   1  22        1.11       15.63     14.05 o 
 -10   2  22       88.83       95.56     20.40 o 
  -8   2  22       55.45       71.93     12.12 o 
  -6   2  22       71.14       34.36     22.31 o 
  -4   2  22      391.09      419.23     38.45 o 
  -2   2  22       17.06       29.30     12.63 o 
   0   2  22        1.95       -2.86     14.76 o 
   2   2  22       70.97       60.53     13.84 o 
   4   2  22      113.34      139.89     18.71 o 
   6   2  22      112.68      172.18     27.56 o 
  -9   3  22       10.70       19.87     10.34 o 
  -7   3  22        6.61        6.18     12.33 o 
  -5   3  22       69.07       64.39     21.05 o 
  -3   3  22       98.75      109.69     17.71 o 
  -1   3  22        3.23       10.64     12.07 o 
   1   3  22        5.43       41.37     13.68 o 
   3   3  22       15.14       20.74     13.03 o 
   5   3  22        1.86      -11.31     11.31 o 
  -8   4  22        7.27        8.12     13.46 o 
  -6   4  22        9.99       -9.67     11.43 o 
  -4   4  22        0.25      -12.39     16.32 o 
  -2   4  22       39.01       37.30     15.25 o 
   0   4  22        6.78        2.86     11.99 o 
   2   4  22       11.00       39.69     14.33 o 
   4   4  22        0.00       21.86     31.98 o 
  -7   5  22        4.82       -3.31     13.31 o 
  -5   5  22       61.43       79.85     16.37 o 
  -3   5  22      148.09      229.75     38.62 o 
  -1   5  22       48.63       69.32     16.47 o 
   1   5  22        0.00        7.07     12.38 o 
   3   5  22      103.58      153.72     22.87 o 
  -4   6  22      156.12      178.18     20.30 o 
  -2   6  22       41.90       51.47     31.42 o 
   0   6  22       33.80       45.82     17.10 o 
 -11   1  23        1.53        5.82     10.75 o 
  -9   1  23       54.41       47.28     11.69 o 
  -7   1  23       52.34       51.73     23.09 o 
  -5   1  23      478.01      479.81     26.77 o 
  -3   1  23        7.10       42.44     17.45 o 
  -1   1  23        0.88        8.37     10.03 o 
   1   1  23        1.56        2.31     10.72 o 
   3   1  23       52.22       48.61     16.93 o 
   5   1  23      416.58      495.37     35.20 o 
 -10   2  23        0.95       -7.43     19.36 o 
  -8   2  23        2.64       -0.52     11.72 o 
  -6   2  23       11.87        6.89     14.63 o 
  -4   2  23       33.86       23.79     12.95 o 
  -2   2  23       66.91       74.56     15.50 o 
   0   2  23       12.80       29.25     18.31 o 
   2   2  23       82.86       66.56     14.74 o 
   4   2  23      198.37      227.94     21.86 o 
   6   2  23       79.65       71.92     17.03 o 
  -9   3  23       40.11       69.70     18.75 o 
  -7   3  23       29.41       37.39     13.35 o 
  -5   3  23       37.81       34.89     28.47 o 
  -3   3  23        6.48        8.74     19.88 o 
  -1   3  23       13.74       22.49     13.44 o 
   1   3  23       44.50       43.06     22.44 o 
   3   3  23      394.02      500.79     57.72 o 
   5   3  23       19.64       14.86     13.15 o 
  -8   4  23        4.23        2.67     26.47 o 
  -6   4  23       13.57      -15.41     32.55 o 
  -4   4  23       13.50       15.02     26.04 o 
  -2   4  23       35.52       28.06     14.52 o 
   0   4  23        1.14       11.06     13.63 o 
   2   4  23       30.54       45.44     15.56 o 
   4   4  23      147.43      196.15     22.68 o 
  -7   5  23        4.27       -8.05     24.95 o 
  -5   5  23       23.72       23.58     23.44 o 
  -3   5  23        6.98      -10.59     29.86 o 
  -1   5  23       65.89       87.41     18.74 o 
   1   5  23       24.93       30.58     15.58 o 
 -10   0  24       40.22       53.81     18.92 o 
  -6   0  24       56.99      145.73     23.00 o 
  -2   0  24      158.98      108.84     21.01 o 
   0   0  24       64.53       44.61     18.23 o 
   2   0  24       71.85      101.21     24.56 o 
   4   0  24      156.50      217.78     30.55 o 
  -9   1  24        6.50        8.94     15.19 o 
  -5   1  24       60.80       64.63     15.14 o 
  -3   1  24        0.86       -7.99     14.23 o 
  -1   1  24       32.88       41.00     18.88 o 
   1   1  24       12.51       14.21     12.27 o 
   3   1  24        0.22      -11.28     11.28 o 
   5   1  24        3.63        3.17     13.84 o 
  -8   2  24       69.08       76.47     19.01 o 
  -6   2  24       68.07       78.90     29.42 o 
  -4   2  24       40.21       44.23     15.45 o 
  -2   2  24       16.72        7.15     13.14 o 
   0   2  24       69.54      126.09     21.53 o 
   2   2  24       14.25       14.43     12.73 o 
   4   2  24      167.28      222.12     22.76 o 
  -9   3  24       87.97       98.34     21.35 o 
  -7   3  24       48.39       58.73     15.53 o 
  -5   3  24        0.67      -22.83     23.09 o 
  -3   3  24       35.25       45.40     15.60 o 
  -1   3  24        0.01       12.85     12.54 o 
   1   3  24        0.00       -0.72     11.91 o 
   3   3  24       19.11       30.03     20.74 o 
  -6   4  24       68.77       74.38     16.47 o 
  -4   4  24      192.27      206.84     39.84 o 
  -2   4  24       56.40       72.34     17.87 o 
   0   4  24        3.24       -8.00     12.45 o 
   2   4  24       28.06       54.86     15.81 o 
  -5   5  24        4.67      -21.87     33.42 o 
  -3   5  24        6.12        3.52     14.68 o 
  -1   5  24       13.07        6.25     14.06 o 
  -5   1  25       31.73       47.50     23.91 o 
  -3   1  25       16.20       65.62     19.36 o 
  -1   1  25      302.58      374.27     33.42 o 
   1   1  25        7.68       -0.65     10.80 o 
   3   1  25        4.15       -1.02     12.82 o 
  -6   2  25       20.29       17.45     26.30 o 
  -4   2  25        4.98       -6.60     12.30 o 
  -2   2  25        0.01       23.39     13.97 o 
   0   2  25       39.84       97.41     16.72 o 
   2   2  25       11.14       19.01     19.62 o 
  -7   3  25      179.17      268.55     42.44 o 
  -5   3  25      143.78      265.51     39.67 o 
  -3   3  25       58.41       66.62     17.13 o 
  -1   3  25        0.33       13.31     13.11 o 
   1   3  25       42.81       30.06     13.76 o 
  -4   4  25        4.50       24.19     20.57 o 
  -2   4  25        1.06       -1.45     33.29 o 
   0   4  25        9.18       10.18     13.51 o 
  -2   0  26       14.14       19.96     17.36 o 
   0   0  26       99.41      142.17     26.39 o 
   2   0  26       63.59       58.85     22.05 o 
  -5   1  26       17.94       91.92     24.04 o 
  -3   1  26        0.10       49.96     60.28 o 
  -1   1  26        9.53       24.74     18.92 o 
   1   1  26        8.53       18.80     13.49 o 
  -6   2  26       13.12       67.23     17.49 o 
  -4   2  26       38.95       30.00     14.89 o 
  -2   2  26        1.16       26.06     20.96 o 
   0   2  26       96.74      150.37     37.93 o 
   2   2  26        7.55       -5.12     17.62 o 
  -5   3  26       40.78       56.22     17.10 o 
  -3   3  26      158.33      219.40     24.29 o 
  -1   3  26       75.76      131.00     20.42 o 
  -3   1  27      338.38      562.57     98.08 o 
  -1   1  27       79.71      146.25     26.91 o 
  -4   2  27       28.43       37.58     34.02 o 
  -2   2  27       21.28       54.12     35.72 o 
                                                 
